# Supplementary material for: Transcriptomic Analysis of Endangered Chinese Salamander: Identification of Immune, Sex and Reproduction-Related Genes and Genetic Markers
Source: PLoS One. 2014 Jan 31;9(1):e87940. doi: 10.1371/journal.pone.0087940 (PMC3909259; doi:10.1371/journal.pone.0087940)
Supplement: Table S2 — Pathway enrichment analysis for the Chinese salamander transcriptome (XLS) [file pone.0087940.s002.xls]

## Sheet: Sheet1
Metabolism	15106
1.Carbohydrate metabolism	2604
C5-Branched dibasic acid metabolism	23
Glycolysis / Gluconeogenesis	327
Starch and sucrose metabolism	240
Inositol phosphate metabolism	267
Butanoate metabolism	111
Propanoate metabolism	193
Fructose and mannose metabolism	135
Galactose metabolism	184
Ascorbate and aldarate metabolism	77
Glyoxylate and dicarboxylate metabolism	105
Pentose and glucuronate interconversions	102
Pyruvate metabolism	263
Amino sugar and nucleotide sugar metabolism	207
Pentose phosphate pathway	146
Citrate cycle (TCA cycle)	224
2.Lipid metabolism	1648
Ether lipid metabolism	65
Cutin, suberine and wax biosynthesis	15
Glycerophospholipid metabolism	236
Synthesis and degradation of ketone bodies	28
Fatty acid metabolism	256
Glycerolipid metabolism	200
Steroid biosynthesis	48
Fatty acid elongation	63
Fatty acid biosynthesis	80
Steroid hormone biosynthesis	139
alpha-Linolenic acid metabolism	60
Arachidonic acid metabolism	151
Biosynthesis of unsaturated fatty acids	75
Linoleic acid metabolism	56
Primary bile acid biosynthesis	31
Sphingolipid metabolism	145
3.Glycan biosynthesis and metabolism	803
Glycosylphosphatidylinositol(GPI)-anchor biosynthesis	9
Peptidoglycan biosynthesis	4
Lipopolysaccharide biosynthesis	3
Glycosaminoglycan biosynthesis - heparan sulfate	36
Glycosaminoglycan biosynthesis - keratan sulfate	50
Glycosaminoglycan biosynthesis - chondroitin sulfate	36
Glycosaminoglycan degradation	52
Mucin type O-Glycan biosynthesis	46
Various types of N-glycan biosynthesis	126
Other types of O-glycan biosynthesis	54
Other glycan degradation	83
N-Glycan biosynthesis	147
Glycosphingolipid biosynthesis - ganglio series	48
Glycosphingolipid biosynthesis - globo series	51
Glycosphingolipid biosynthesis - lacto and neolacto series	58
4.Biosynthesis of other secondary metabolites	381
Novobiocin biosynthesis	15
Isoquinoline alkaloid biosynthesis	54
Flavone and flavonol biosynthesis	6
Phenylpropanoid biosynthesis	51
Caffeine metabolism	53
Butirosin and neomycin biosynthesis	19
Streptomycin biosynthesis	43
Glucosinolate biosynthesis	8
Indole alkaloid biosynthesis	5
Betalain biosynthesis	28
beta-Lactam resistance	1
Tropane, piperidine and pyridine alkaloid biosynthesis	90
Penicillin and cephalosporin biosynthesis	8
5.Amino acid metabolism	1658
Phenylalanine, tyrosine and tryptophan biosynthesis	37
Phenylalanine metabolism	108
Glycine, serine and threonine metabolism	183
Lysine biosynthesis	12
Tyrosine metabolism	138
Alanine, aspartate and glutamate metabolism	160
Histidine metabolism	71
Arginine and proline metabolism	228
Valine, leucine and isoleucine biosynthesis	30
Tryptophan metabolism	189
Valine, leucine and isoleucine degradation	186
Lysine degradation	185
Cysteine and methionine metabolism	131
6.Chemical sturcture transformation maps	3078
Biosynthesis of plant hormones	588
Biosynthesis of alkaloids derived from terpenoid and polyketide	394
Biosynthesis of alkaloids derived from histidine and purine	443
Biosynthesis of alkaloids derived from ornithine, lysine and nicotinic acid	415
Biosynthesis of alkaloids derived from shikimate pathway	437
Biosynthesis of terpenoids and steroids	388
Biosynthesis of phenylpropanoids	413
7.Metabolism of other amino acid	551
Cyanoamino acid metabolism	45
Selenocompound metabolism	49
Phosphonate and phosphinate metabolism	18
Taurine and hypotaurine metabolism	41
Glutathione metabolism	207
beta-Alanine metabolism	174
D-Arginine and D-ornithine metabolism	7
D-Glutamine and D-glutamate metabolism	10
8.Xenobiotics biodegradation and metabolism	932
Fluorobenzoate degradation	1
Bisphenol degradation	6
Benzoate degradation	49
Chlorocyclohexane and chlorobenzene degradation	1
DDT degradation	3
Styrene degradation	19
Ethylbenzene degradation	14
Caprolactam degradation	29
Nitrotoluene degradation	5
Atrazine degradation	1
Drug metabolism - other enzymes	217
Drug metabolism - cytochrome P450	164
Metabolism of xenobiotics by cytochrome P450	170
Aminobenzoate degradation	117
Naphthalene degradation	28
Xylene degradation	8
Toluene degradation	22
Chloroalkane and chloroalkene degradation	70
Dioxin degradation	8
9.Metabolism of cofactors and vitamins	800
Vitamin B6 metabolism	24
Riboflavin metabolism	67
Retinol metabolism	118
Thiamine metabolism	179
Folate biosynthesis	38
Lipoic acid metabolism	3
Biotin metabolism	3
Ubiquinone and other terpenoid-quinone biosynthesis	15
Pantothenate and CoA biosynthesis	91
One carbon pool by folate	72
Porphyrin and chlorophyll metabolism	108
Nicotinate and nicotinamide metabolism	82
10.Metabolism of terpenoids and polyketides	186
Tetracycline biosynthesis	23
Biosynthesis of vancomycin group antibiotics	1
Biosynthesis of ansamycins	11
Polyketide sugar unit biosynthesis	2
Geraniol degradation	36
Zeatin biosynthesis	4
Limonene and pinene degradation	52
Terpenoid backbone biosynthesis	57
11.Nucleotide metabolism	1429
Pyrimidine metabolism	328
Purine metabolism	1101
12.Energy metabolism	1036
Sulfur metabolism	39
Carbon fixation pathways in prokaryotes	196
Photosynthesis	2
Oxidative phosphorylation	329
Methane metabolism	236
Nitrogen metabolism	104
Carbon fixation in photosynthetic organisms	130
Organismal Systems	147
1.Immune system	140
T cell receptor signaling pathway	140
2.Endocrine system	7
Melanogenesis	7
Environmental Information Processing	377
1.Signal transduction	377
Phosphatidylinositol signaling system	317
mTOR signaling pathway	60
Genetic Information Processing	168
1.Translation	168
Aminoacyl-tRNA biosynthesis	168
