# Supplementary material for: Transcriptomic Analysis of Endangered Chinese Salamander: Identification of Immune, Sex and Reproduction-Related Genes and Genetic Markers
Source: PLoS One. 2014 Jan 31;9(1):e87940. doi: 10.1371/journal.pone.0087940 (PMC3909259; doi:10.1371/journal.pone.0087940)
Supplement: Table S4 — Putative unigenes related to the immune response. (XLS) [file pone.0087940.s004.xls]

## Sheet: Sheet1
Query-Name	Q-Begin	Q-End	Hit-Name	H-Begin	H-End	Description	Matched species	Score	E-Value	%-Ident	%-Simil
Acute phase response/inflammation
comp105990_c0_seq1	219	31	gi|8393090|ref|NP_058791.1|	219	281	CCAAT/enhancer-binding protein epsilon	Rattus norvegicus	261	3.10401e-21	0.81	0.92
comp24437_c0_seq1	375	1	gi|224589065|gb|ACN59219.1|	1	129	CCAAT/enhancer binding protein alpha	Xenopus (Silurana) tropicalis	299	1.2013e-25	0.52	0.68
comp40118_c0_seq1	12	158	gi|147901524|ref|NP_001089384.1|	115	159	CCAAT/enhancer binding protein (C/EBP), beta	Xenopus laevis	140	3.29103e-07	0.69	0.71
comp782_c0_seq2	9	704	gi|213623780|gb|AAI70210.1|	38	262	CCAAT-enhancer binding protein delta	Xenopus laevis	562	2.07899e-55	0.56	0.65
comp83265_c0_seq1	297	1	gi|221325664|ref|NP_001138321.1|	375	473	Complement component C6	Gallus gallus	283	8.57888e-24	0.54	0.7
comp75021_c0_seq1	307	2	gi|55741966|ref|NP_001006864.1|	676	777	Complement component 6, gene 2	Xenopus (Silurana) tropicalis	350	1.44399e-31	0.55	0.7
comp13247_c0_seq1	422	985	gi|149058703|gb|EDM09860.1|	271	455	Complement component 4 binding protein, alpha, isoform CRA_b	Rattus norvegicus	233	2.78104e-17	0.33	0.51
comp17446_c0_seq1	86	793	gi|157128342|ref|XP_001661410.1|	34	271	Complement component	Aedes aegypti	764	4.47184e-79	0.63	0.73
comp6278_c1_seq1	2656	152	gi|324034901|gb|ADY17228.1|	1	834	Complement component 7	Gallus gallus	2718	0	0.58	0.73
comp6731_c0_seq2	902	246	gi|170015985|ref|NP_001116166.1|	435	658	Complement component 2	Xenopus laevis	532	4.49959e-52	0.46	0.66
comp1103_c0_seq1	677	189	gi|148234712|ref|NP_001086294.1|	22	184	Complement component 8, gamma polypeptide, gene 2	Xenopus laevis	577	2.12587e-57	0.61	0.82
comp4250_c0_seq1	1779	481	gi|148223177|ref|NP_001086316.1|	1	470	Complement component 1, r subcomponent	Xenopus laevis	461	2.1813e-43	0.3	0.44
comp4231_c0_seq1	86	1423	gi|58331925|ref|NP_001011066.1|	9	449	Complement factor properdin	Xenopus (Silurana) tropicalis	1455	1.71582e-158	0.55	0.67
comp1907_c0_seq1	1828	167	gi|73853846|ref|NP_001027508.1|	36	602	Complement factor I	Xenopus (Silurana) tropicalis	1796	0	0.57	0.72
comp767_c0_seq3	215	694	gi|213625177|gb|AAI69984.1|	18	171	Complement factor B	Xenopus laevis	510	9.56377e-50	0.54	0.7
comp546_c0_seq2	555	19	gi|147902168|ref|NP_001089909.1|	15	193	Heme oxygenase (decycling) 1	Xenopus laevis	781	4.47914e-81	0.84	0.92
comp50547_c0_seq1	26	406	gi|114205450|ref|NP_001041520.1|	29	147	Leukocyte cell-derived chemotaxin 2	Danio rerio	229	1.69053e-17	0.41	0.56
comp71069_c0_seq1	87	464	gi|291290925|ref|NP_001167493.1|	47	173	Leukocyte receptor cluster (LRC) member 1	Xenopus laevis	281	2.56992e-23	0.48	0.57
comp80315_c0_seq1	241	38	gi|157110711|ref|XP_001651214.1|	290	357	Leukocyte receptor cluster (LRC) member 4 protein	Aedes aegypti	274	9.42277e-23	0.71	0.78
comp12414_c0_seq1	1051	245	gi|116175253|ref|NP_777133.2|	17	287	Leukocyte surface antigen CD47 precursor	Bos taurus	303	2.79167e-25	0.29	0.51
comp21383_c0_seq1	847	149	gi|301618323|ref|XP_002938562.1|	563	795	PREDICTED: leukocyte receptor cluster member 8 homolog	Xenopus (Silurana) tropicalis	1039	6.52324e-111	0.85	0.94
comp3320_c0_seq1	1506	373	gi|148223744|ref|NP_001089382.1|	1	377	Leukocyte elastase inhibitor	Xenopus laevis	1226	3.49125e-132	0.62	0.76
comp399_c0_seq1	52	1080	gi|147904892|ref|NP_001090798.1|	1	337	Leukocyte cell derived chemotaxin 1	Xenopus (Silurana) tropicalis	1326	7.66332e-144	0.72	0.8
comp121108_c0_seq1	233	6	gi|257216364|emb|CAX82387.1|	406	481	Lymphocyte cytosolic protein 1	Schistosoma japonicum	203	1.6276e-14	0.54	0.71
comp72724_c0_seq1	12	800	gi|45382685|ref|NP_990032.1|	87	355	Lymphocyte cytosolic protein 2	Gallus gallus	278	1.10209e-22	0.31	0.41
comp74274_c0_seq1	44	328	gi|304269104|dbj|BAJ15004.1|	101	195	Variable lymphocyte receptor C	Lethenteron japonicum	185	1.97919e-12	0.37	0.65
comp35076_c0_seq3	1	222	gi|126570608|gb|ABO21241.1|	90	163	Variable lymphocyte receptor A diversity region	Petromyzon marinus	174	3.71399e-11	0.49	0.69
comp42733_c0_seq1	40	687	gi|56118612|ref|NP_001008091.1|	1	216	Macrophage stimulating 1 receptor (c-met-related tyrosine kinase)	Xenopus (Silurana) tropicalis	800	4.5624e-83	0.71	0.81
comp23849_c0_seq1	2181	1678	gi|300795173|ref|NP_001180189.1|	802	967	Macrophage colony-stimulating factor 1 receptor	Taeniopygia guttata	693	3.27977e-70	0.76	0.85
comp14225_c0_seq1	21	2189	gi|332252511|ref|XP_003275397.1|	8	716	PREDICTED: macrophage-expressed gene 1 protein-like	Nomascus leucogenys	2171	0	0.58	0.71
comp9319_c0_seq1	178	1800	gi|154816155|ref|NP_001026634.1|	1	542	Macrophage-stimulating protein receptor	Gallus gallus	1288	2.63425e-139	0.46	0.65
comp6986_c0_seq1	1382	195	gi|60302850|ref|NP_001012622.1|	1	396	Macrophage erythroblast attacher	Gallus gallus	1883	0	0.93	0.94
comp7800_c0_seq2	1	888	gi|148227930|ref|NP_001079527.1|	425	717	Macrophage stimulating 1 (hepatocyte growth factor-like)	Xenopus laevis	1171	9.41909e-126	0.7	0.81
comp1091_c0_seq1	291	635	gi|197127546|gb|ACH44044.1|	1	115	Putative macrophage migration inhibitory factor (MIF) variant 1	Taeniopygia guttata	520	8.03302e-51	0.81	0.93
comp62605_c0_seq1	6	263	gi|165973364|ref|NP_001107147.1|	26	114	Macrophage migration inhibitory factor	Xenopus (Silurana) tropicalis	230	1.21298e-17	0.47	0.7
comp3932_c0_seq1	1979	699	gi|189230310|ref|NP_001121479.1|	7	435	Neuronal pentraxin 1	Xenopus (Silurana) tropicalis	1827	0	0.8	0.87
comp98629_c0_seq1	454	5	gi|307344664|ref|NP_001182547.1|	36	213	Pentraxin	Xenopus (Silurana) tropicalis	301	6.90995e-26	0.44	0.59
comp391_c0_seq1	259	2466	gi|148227396|ref|NP_001081770.1|	374	1106	Pentraxin fusion protein	Xenopus laevis	1942	0	0.51	0.66
comp23367_c0_seq2	14	289	gi|184185485|gb|ACC68889.1|	101	194	Tissue inhibitor of metalloproteinase 3 (predicted)	Rhinolophus ferrumequinum	168	1.86643e-10	0.35	0.54
comp23367_c0_seq3	2	427	gi|45383544|ref|NP_989629.1|	13	154	Metalloproteinase inhibitor 2 precursor	Gallus gallus	220	1.73345e-16	0.38	0.54
comp17986_c0_seq1	184	732	gi|57164343|ref|NP_001009319.1|	12	202	Metalloproteinase inhibitor 1 precursor	Ovis aries	292	2.92736e-24	0.34	0.54
comp911_c0_seq1	1203	547	gi|82659076|gb|ABB88702.1|	1	219	tissue inhibitor of metalloproteinase 1	Notophthalmus viridescens	737	1.20253e-75	0.59	0.76
Cytokines and cytokine receptors
comp135609_c0_seq1	288	22	gi|170042982|ref|XP_001849184.1|	669	762	BTB/POZ domain-containing protein KCTD3	Culex quinquefasciatus	258	6.87176e-21	0.55	0.68
comp6192_c0_seq1	1684	446	gi|313760634|ref|NP_001186504.1|	49	461	BTB/POZ domain-containing protein 10	Gallus gallus	1763	0	0.84	0.86
comp14417_c0_seq1	8	1138	gi|61098191|ref|NP_001012857.1|	14	389	BTB/POZ domain-containing protein KCTD9	Gallus gallus	1801	0	0.91	0.97
comp31086_c0_seq1	65	400	gi|148227736|ref|NP_001082188.1|	1	112	BTB/POZ domain-containing protein 6	Xenopus laevis	221	1.33405e-16	0.44	0.48
comp5263_c0_seq1	8	649	gi|56119004|ref|NP_001007914.1|	27	247	BTB/POZ domain-containing protein KCTD2	Gallus gallus	817	1.67983e-84	0.75	0.81
comp2222_c0_seq1	77	1387	gi|301789541|ref|XP_002930185.1|	136	578	PREDICTED: BTB/POZ domain-containing protein 1-like	Ailuropoda melanoleuca	2090	0	0.91	0.94
comp86010_c0_seq1	231	70	gi|301617098|ref|XP_002937977.1|	39	90	PREDICTED:C-C motif chemokine 25-like	Xenopus (Silurana) tropicalis	136	9.6922e-07	0.44	0.69
comp3952_c0_seq1	416	171	gi|166796009|ref|NP_001107714.1|	17	98	Chemokine (C-X-C motif) ligand 14	Xenopus (Silurana) tropicalis	386	1.12751e-35	0.83	0.94
comp56219_c0_seq1	257	3	gi|148223850|ref|NP_001082234.1|	168	252	Chemokine (C-X-C motif) receptor 1	Xenopus laevis	300	9.29025e-26	0.66	0.85
comp67393_c0_seq1	508	194	gi|229368150|gb|ACQ59055.1|	26	130	C-X-C motif chemokine 10 precursor	Anoplopoma fimbria	162	9.7028e-10	0.36	0.56
comp37879_c0_seq1	585	1	gi|148223257|ref|NP_001090831.1|	158	351	C-X-C chemokine receptor type 4	Xenopus (Silurana) tropicalis	761	4.99829e-79	0.76	0.84
comp8853_c0_seq1	383	150	gi|149059415|gb|EDM10422.1|	8	85	Chemokine (C-C motif) ligand 28	Rattus norvegicus	176	2.16794e-11	0.38	0.64
comp11833_c0_seq3	253	56	gi|45383285|ref|NP_989769.1|	1	66	C-C motif chemokine 20	Gallus gallus	144	1.11744e-07	0.47	0.67
comp30477_c0_seq1	127	330	gi|74136311|ref|NP_001028045.1|	24	92	C-C motif chemokine 4 precursor	Macaca mulatta	196	3.76356e-13	0.51	0.72
comp70179_c0_seq1	650	93	gi|148223393|ref|NP_001088584.1|	399	582	CD93 molecule	Xenopus laevis	173	9.97669e-11	0.3	0.41
comp59408_c0_seq1	208	41	gi|33090227|gb|AAP93909.1|	89	144	CD83	Oncorhynchus mykiss	133	2.09211e-06	0.45	0.66
comp14223_c0_seq1	1310	6	gi|45361233|ref|NP_989194.1|	1	432	CDK5 regulatory subunit-associated protein 1-like 1	Xenopus (Silurana) tropicalis	2046	0	0.89	0.94
comp87112_c0_seq1	220	2	gi|147899400|ref|NP_001090345.1|	15	87	CD302 molecule	Xenopus laevis	134	1.63727e-06	0.38	0.51
comp7598_c0_seq1	24	1430	gi|165973378|ref|NP_001107151.1|	1	469	CD36 molecule (thrombospondin receptor)	Xenopus (Silurana) tropicalis	1467	3.90662e-160	0.59	0.72
comp11049_c0_seq1	51	728	gi|62751518|ref|NP_001015801.1|	8	225	CD37 molecule	Xenopus (Silurana) tropicalis	592	1.6476e-58	0.54	0.64
comp18810_c0_seq1	1920	688	gi|213051446|ref|NP_001132950.1|	4	415	CD14 molecule	Gallus gallus	734	5.37508e-75	0.38	0.55
comp5349_c0_seq1	34	1572	gi|296476472|gb|DAA18587.1|	1	505	CDK5 regulatory subunit associated protein 3	Bos taurus	1860	0	0.71	0.82
comp4639_c0_seq1	1718	960	gi|183986661|ref|NP_001116919.1|	1	253	CD151 molecule (Raph blood group)	Xenopus (Silurana) tropicalis	962	1.70225e-101	0.73	0.79
comp3751_c0_seq1	722	976	gi|148701055|gb|EDL33002.1|	23	107	CDK2-associated protein 2, isoform CRA_a	Mus musculus	427	1.12692e-39	0.96	0.99
comp1053_c0_seq1	404	1087	gi|148229856|ref|NP_001085461.1|	1	228	CD9 protein	Xenopus laevis	767	4.29384e-79	0.62	0.71
comp1768_c0_seq1	170	946	gi|45361227|ref|NP_989191.1|	1	255	CD82 molecule	Xenopus (Silurana) tropicalis	868	2.08599e-90	0.67	0.75
comp772_c0_seq1	1289	558	gi|147906554|ref|NP_001080520.1|	1	238	CD63 molecule	Xenopus laevis	705	7.7781e-72	0.55	0.7
comp111349_c0_seq1	556	8	gi|213983141|ref|NP_001135487.1|	176	356	Chemokine-like receptor 1	Xenopus (Silurana) tropicalis	529	3.49816e-52	0.58	0.73
comp13988_c0_seq1	383	1477	gi|224054077|ref|XP_002191329.1|	1	363	PREDICTED: chemokine (C-X-C motif) receptor 7	Taeniopygia guttata	1561	7.79192e-171	0.78	0.91
comp60939_c0_seq1	4	252	gi|300798400|ref|NP_001179579.1|	40	122	Cytokine receptor-like factor 3	Bos taurus	247	1.30388e-19	0.6	0.69
comp116218_c0_seq1	287	9	gi|301757448|ref|XP_002914608.1|	220	311	PREDICTED: cytokine receptor common subunit beta-like	Ailuropoda melanoleuca	226	3.42746e-17	0.44	0.66
comp28225_c0_seq1	1029	397	gi|45360637|ref|NP_988992.1|	1	211	Suppressor of cytokine signaling 3	Xenopus (Silurana) tropicalis	827	5.13057e-86	0.73	0.85
comp29825_c0_seq1	497	3	gi|126321890|ref|XP_001365964.1|	1	166	PREDICTED: suppressor of cytokine signaling 6	Monodelphis domestica	757	1.54661e-78	0.89	0.95
comp81150_c0_seq1	353	3	gi|187937189|ref|NP_001120786.1|	9	125	Suppressor of cytokine signaling 5	Gallus gallus	425	2.94208e-40	0.68	0.81
comp23407_c0_seq1	2	664	gi|297272784|ref|XP_001082440.2|	66	286	PREDICTED: suppressor of cytokine signaling 7-like	Macaca mulatta	1048	3.65141e-111	0.89	0.91
comp7056_c0_seq1	481	86	gi|301619434|ref|XP_002939091.1|	1	130	PREDICTED: cytokine-like protein 1-like	Xenopus (Silurana) tropicalis	461	2.30502e-44	0.66	0.79
comp20733_c0_seq1	281	859	gi|327265629|ref|XP_003217610.1|	1	191	PREDICTED: cytokine-inducible SH2-containing protein-like	Anolis carolinensis	727	9.99321e-75	0.73	0.83
comp25609_c0_seq1	507	1538	gi|327285751|ref|XP_003227596.1|	55	397	PREDICTED: suppressor of cytokine signaling 5-like	Anolis carolinensis	1313	4.39755e-142	0.74	0.79
comp17088_c0_seq1	1681	809	gi|301621837|ref|XP_002940253.1|	154	444	PREDICTED: cytokine receptor-like factor 1-like	Xenopus (Silurana) tropicalis	1485	3.44538e-162	0.92	0.95
comp17537_c0_seq1	137	1000	gi|325984758|gb|ADZ48539.1|	28	319	Putative common cytokine receptor gamma chain a	Anas platyrhynchos	741	4.61675e-76	0.49	0.64
comp18712_c0_seq1	374	1021	gi|227908846|ref|NP_001153160.1|	1	211	Suppressor of cytokine signaling 1	Xenopus laevis	653	6.03102e-66	0.62	0.72
comp32028_c0_seq1	765	157	gi|73964787|ref|XP_857247.1|	1	212	PREDICTED: suppressor of cytokine signaling 3 isoform 2	Canis familiaris	818	3.01153e-85	0.76	0.85
comp19817_c0_seq1	2	1003	gi|259584745|gb|ACW83267.1|	276	609	Interleukin-6 signal transducer	Plethodon shermani	1085	4.06731e-116	0.63	0.76
comp130028_c0_seq1	223	2	gi|301608181|ref|XP_002933660.1|	608	680	PREDICTED: interleukin-1 receptor accessory protein-like 1-like	Xenopus (Silurana) tropicalis	370	7.09893e-34	0.92	0.97
comp127373_c0_seq1	229	2	gi|213983227|ref|NP_001135523.1|	35	110	Interleukin 1 receptor accessory protein	Xenopus (Silurana) tropicalis	360	1.01819e-32	0.8	0.92
comp105237_c0_seq1	209	3	gi|194220354|ref|XP_001914870.1|	381	446	PREDICTED: interleukin 18 receptor accessory protein	Equus caballus	211	1.91561e-15	0.61	0.77
comp129559_c0_seq1	2	301	gi|334326522|ref|XP_001374427.2|	80	177	PREDICTED: interleukin-27 subunit beta-like	Monodelphis domestica	311	4.87063e-27	0.56	0.75
comp125405_c0_seq1	234	4	gi|224060572|ref|XP_002190020.1|	682	758	PREDICTED: similar to interleukin 1 receptor accessory protein	Taeniopygia guttata	271	2.10638e-22	0.65	0.81
comp14005_c0_seq1	242	736	gi|327289734|ref|XP_003229579.1|	19	191	PREDICTED: interleukin-18-like	Anolis carolinensis	272	9.99836e-22	0.37	0.58
comp104310_c0_seq1	392	12	gi|327264021|ref|XP_003216815.1|	185	310	PREDICTED: interleukin-27 receptor subunit alpha-like	Anolis carolinensis	190	5.24135e-13	0.37	0.48
comp82116_c0_seq1	474	1	gi|118084309|ref|XP_001234110.1|	89	245	PREDICTED: similar to interleukin-18 receptor accessory protein-like	Gallus gallus	313	2.87268e-27	0.38	0.56
comp110849_c0_seq1	3	266	gi|259155120|ref|NP_001158802.1|	508	594	Interleukin-12 receptor beta-2 chain	Salmo salar	147	5.08962e-08	0.41	0.56
comp71442_c0_seq1	537	1	gi|301605960|ref|XP_002932618.1|	34	213	PREDICTED: interleukin-1 beta-like	Xenopus (Silurana) tropicalis	299	1.98389e-25	0.4	0.57
comp111645_c0_seq1	332	27	gi|57619075|ref|NP_001009863.1|	6	101	Interleukin-18 receptor 1	Felis catus	129	6.08423e-06	0.27	0.54
comp3984_c0_seq1	4228	3107	gi|149641384|ref|XP_001505578.1|	6	370	PREDICTED: similar to interleukin 13 receptor alpha chain 1, partial	Ornithorhynchus anatinus	581	7.15712e-57	0.36	0.56
comp30046_c0_seq1	1084	626	gi|327278623|ref|XP_003224060.1|	23	174	PREDICTED: interleukin-10-like	Anolis carolinensis	497	7.56229e-48	0.61	0.78
comp30281_c0_seq1	420	929	gi|126327552|ref|XP_001375129.1|	31	201	PREDICTED: interleukin-17D-like	Monodelphis domestica	762	1.49443e-78	0.81	0.89
comp46850_c0_seq1	2	1084	gi|301779317|ref|XP_002925086.1|	186	537	PREDICTED: interleukin-17 receptor C-like	Ailuropoda melanoleuca	460	1.35502e-43	0.32	0.5
comp46968_c0_seq1	8	607	gi|326912380|ref|XP_003202530.1|	119	315	PREDICTED: interleukin-17 receptor A-like	Meleagris gallopavo	406	8.11299e-38	0.44	0.54
comp47232_c0_seq1	812	21	gi|326933187|ref|XP_003212689.1|	27	285	PREDICTED: interleukin-22 receptor subunit alpha-1-like	Meleagris gallopavo	575	3.92365e-57	0.43	0.61
comp34551_c0_seq1	1061	606	gi|327265212|ref|XP_003217402.1|	49	193	PREDICTED: interleukin-17B-like	Anolis carolinensis	519	2.4378e-50	0.67	0.76
comp92169_c0_seq1	1	252	gi|301767806|ref|XP_002919327.1|	42	126	PREDICTED: interleukin-20-like	Ailuropoda melanoleuca	192	3.11065e-13	0.47	0.67
comp86873_c0_seq1	198	1	gi|223649134|gb|ACN11325.1|	26	99	Nuclear factor interleukin-3-regulated protein	Salmo salar	211	1.92262e-15	0.61	0.73
comp38124_c0_seq1	398	9	gi|94717623|sp|Q4GZL1.1|IL15_BUBBU	6	128	Interleukin-15	Bubalus bubalis	167	6.14489e-10	0.38	0.55
comp38325_c0_seq1	1124	15	gi|326927910|ref|XP_003210131.1|	193	562	PREDICTED: interleukin-17 receptor D-like	Meleagris gallopavo	1565	1.10679e-171	0.76	0.86
comp49888_c0_seq1	1	1092	gi|21666073|gb|AAM73550.1|AF294321_1	59	421	Interleukin-16 precursor	Anas platyrhynchos	584	5.71767e-58	0.41	0.53
comp70537_c0_seq1	13	372	gi|326926714|ref|XP_003209543.1|	641	771	PREDICTED: pro-interleukin-16-like	Meleagris gallopavo	253	2.60589e-20	0.43	0.61
comp48798_c0_seq1	253	2	gi|334347844|ref|XP_003341988.1|	21	104	PREDICTED: interleukin-1 receptor-associated kinase 3	Monodelphis domestica	326	8.8294e-29	0.68	0.81
comp49370_c0_seq1	388	8	gi|149411344|ref|XP_001509835.1|	86	212	PREDICTED: similar to interleukin 13 receptor alpha 1-binding protein-1 isoform 2	Ornithorhynchus anatinus	409	2.07986e-38	0.63	0.76
comp21455_c0_seq1	926	144	gi|188480919|gb|ACD50138.1|	198	458	Interleukin-1 receptor-associated kinase 4 transcript variant 1	Bos taurus	934	1.13991e-98	0.69	0.81
comp59124_c0_seq1	2	265	gi|55742146|ref|NP_001006713.1|	488	575	Interleukin-1 receptor-associated kinase 1	Xenopus (Silurana) tropicalis	167	3.49304e-10	0.45	0.58
comp24574_c0_seq1	1478	648	gi|224047944|ref|XP_002194710.1|	34	311	PREDICTED: interleukin 20 receptor, alpha	Taeniopygia guttata	743	4.04917e-76	0.52	0.68
comp47667_c0_seq1	1299	265	gi|62751556|ref|NP_001015713.1|	5	347	Interleukin 1 receptor, type 2	Xenopus (Silurana) tropicalis	991	6.77911e-105	0.52	0.71
comp47720_c0_seq1	614	9	gi|296198627|ref|XP_002746794.1|	52	260	PREDICTED: interleukin-1 receptor-associated kinase 1-binding protein 1-like	Callithrix jacchus	689	1.27553e-70	0.69	0.77
comp9937_c0_seq1	976	524	gi|67514585|ref|NP_001020000.1|	66	215	Toll/interleukin-1 receptor domain-containing adapter protein	Gallus gallus	477	1.49336e-45	0.58	0.73
comp16649_c0_seq1	2	346	gi|300394121|gb|ADK11690.1|	347	461	Nuclear factor interleukin 3 regulated protein	Homo sapiens	384	1.95585e-35	0.68	0.8
comp30720_c0_seq1	906	442	gi|224064535|ref|XP_002192455.1|	71	225	PREDICTED: similar to interleukin 17C	Taeniopygia guttata	393	8.49402e-36	0.52	0.67
comp7217_c0_seq1	2154	400	gi|224066350|ref|XP_002187060.1|	112	684	PREDICTED: similar to interleukin 17 receptor E	Taeniopygia guttata	1123	5.2489e-120	0.42	0.57
comp21043_c0_seq1	594	370	gi|224049052|ref|XP_002192050.1|	21	97	PREDICTED: interleukin 8	Taeniopygia guttata	218	9.63428e-16	0.58	0.7
comp10714_c0_seq1	1055	6	gi|109112282|ref|XP_001101854.1|	1	350	PREDICTED: nuclear factor interleukin-3-regulated protein	Macaca mulatta	1276	5.27432e-138	0.71	0.84
comp45435_c0_seq1	3	896	gi|224096376|ref|XP_002192657.1|	591	898	PREDICTED: interleukin 17 receptor A	Taeniopygia guttata	265	4.48878e-21	0.31	0.46
comp2882_c0_seq1	899	672	gi|301625234|ref|XP_002941815.1|	26	101	PREDICTED: interleukin-8-like isoform 1	Xenopus (Silurana) tropicalis	232	3.76605e-17	0.53	0.75
comp4967_c0_seq1	251	1897	gi|45382745|ref|NP_990816.1|	8	549	Interleukin 1 receptor, type I	Gallus gallus	1045	4.29047e-111	0.42	0.61
comp27440_c0_seq1	140	1528	gi|47523860|ref|NP_999568.1|	23	465	Interleukin-6 receptor subunit alpha precursor	Sus scrofa	735	4.91569e-75	0.39	0.51
comp19667_c0_seq1	1600	371	gi|154147726|ref|NP_001093752.1|	1	395	Interleukin 11 receptor, alpha	Xenopus (Silurana) tropicalis	1147	6.22689e-123	0.54	0.65
comp41442_c0_seq1	234	1	gi|45384324|ref|NP_990349.1|	1	78	Interleukin-8	Gallus gallus	220	1.74523e-16	0.54	0.69
comp33025_c0_seq1	374	3	gi|301778677|ref|XP_002924757.1|	69	190	PREDICTED: interleukin-1 receptor-associated kinase 3-like	Ailuropoda melanoleuca	194	1.80883e-13	0.42	0.53
comp11572_c0_seq1	75	596	gi|149433578|ref|XP_001521209.1|	47	231	PREDICTED: similar to interleukin-1 beta	Ornithorhynchus anatinus	262	3.81401e-21	0.35	0.52
comp1018_c0_seq1	3322	1343	gi|327264049|ref|XP_003216829.1|	1	634	PREDICTED: interleukin enhancer-binding factor 3-like isoform 1	Anolis carolinensis	2120	0	0.67	0.73
comp693_c0_seq1	167	1165	gi|334322583|ref|XP_001372472.2|	108	440	PREDICTED: interleukin enhancer-binding factor 2-like	Monodelphis domestica	1510	3.74675e-165	0.88	0.92
comp62536_c0_seq1	619	14	gi|301606687|ref|XP_002932948.1|	30	231	PREDICTED: interleukin-10 receptor subunit alpha	Xenopus (Silurana) tropicalis	423	9.8592e-40	0.42	0.59
comp64070_c0_seq1	784	266	gi|284521656|ref|NP_001165294.1|	131	303	Interleukin 10 receptor, beta	Xenopus (Silurana) tropicalis	446	3.29499e-42	0.49	0.68
comp7456_c0_seq1	389	739	gi|157787139|ref|NP_001099205.1|	29	161	Lipopolysaccharide-induced tumor necrosis factor-alpha factor homolog	Rattus norvegicus	369	3.36207e-33	0.56	0.63
comp134881_c0_seq1	249	1	gi|224045139|ref|XP_002199587.1|	218	300	PREDICTED: receptor (TNFRSF)-interacting serine-threonine kinase 1	Taeniopygia guttata	248	9.98344e-20	0.51	0.75
comp46792_c0_seq1	6	575	gi|327286777|ref|XP_003228106.1|	118	307	PREDICTED: TNF receptor-associated factor 2-like	Anolis carolinensis	615	1.04228e-61	0.62	0.76
comp107405_c0_seq1	2	310	gi|301617211|ref|XP_002938036.1|	459	561	PREDICTED: TNF receptor-associated factor 3-like	Xenopus (Silurana) tropicalis	546	2.73559e-54	1	1
comp21943_c0_seq1	1474	593	gi|189527591|ref|XP_001344126.2|	46	320	PREDICTED: TNFAIP3-interacting protein 1-like	Danio rerio	630	5.80832e-63	0.48	0.64
comp14250_c0_seq1	333	1406	gi|93117589|gb|ABE99697.1|	52	442	TNF receptor associated factor 1	Ctenopharyngodon idella	331	1.77581e-28	0.26	0.42
comp66317_c0_seq1	2	256	gi|291190894|ref|NP_001167069.1|	131	215	TNF receptor-associated factor 4	Salmo salar	460	2.59996e-44	0.91	0.96
comp52400_c0_seq1	2	1039	gi|148225312|ref|NP_001086348.1|	33	377	TNF receptor-associated factor 6-B	Xenopus laevis	1224	3.2255e-132	0.65	0.78
comp25339_c0_seq1	520	2	gi|149409636|ref|XP_001509071.1|	360	532	PREDICTED: similar to TNF receptor-associated factor 6	Ornithorhynchus anatinus	809	9.61973e-85	0.85	0.93
comp26294_c0_seq1	1	1038	gi|334331445|ref|XP_001373766.2|	152	486	PREDICTED: TNFAIP3-interacting protein 2-like	Monodelphis domestica	941	3.0982e-99	0.58	0.72
comp8880_c0_seq2	150	713	gi|139949043|ref|NP_001077180.1|	11	198	Tumor necrosis factor alpha-induced protein 8	Bos taurus	822	9.22364e-86	0.82	0.95
comp69109_c0_seq1	459	94	gi|284009802|ref|NP_001164992.1|	320	444	TNF receptor-associated factor 3 interacting protein 1	Xenopus (Silurana) tropicalis	144	1.4335e-07	0.34	0.48
comp4590_c0_seq1	1066	209	gi|155372327|ref|NP_001094776.1|	4	294	tumor necrosis factor receptor superfamily member 6B	Bos taurus	738	9.75851e-76	0.49	0.61
comp32677_c0_seq1	2079	943	gi|118099110|ref|XP_415560.2|	146	507	PREDICTED: similar to TNF receptor-associated factor 2	Gallus gallus	1490	1.18902e-162	0.75	0.85
comp130943_c0_seq1	318	1	gi|224073326|ref|XP_002196570.1|	45	153	PREDICTED: tumor necrosis factor (ligand) superfamily, member 15	Taeniopygia guttata	173	4.93001e-11	0.37	0.51
comp135368_c0_seq1	3	227	gi|332807664|ref|XP_514397.3|	387	468	PREDICTED: tumor necrosis factor receptor superfamily member 8	Pan troglodytes	172	6.4438e-11	0.51	0.61
comp132656_c0_seq1	13	219	gi|108995473|ref|XP_001090870.1|	103	176	PREDICTED: tumor necrosis factor receptor superfamily member 4	Macaca mulatta	175	2.91201e-11	0.42	0.57
comp131745_c0_seq1	104	226	gi|109091725|ref|XP_001104333.1|	23	63	PREDICTED: tumor necrosis factor receptor superfamily member 5 isoform 2	Macaca mulatta	130	4.74658e-06	0.49	0.68
comp107955_c0_seq1	2	241	gi|126352686|ref|NP_001075376.1|	126	204	Tumor necrosis factor receptor superfamily member 14	Equus caballus	191	3.94984e-13	0.44	0.57
comp71932_c0_seq1	289	17	gi|292621433|ref|XP_694193.4|	265	352	PREDICTED: tumor necrosis factor alpha-induced protein 2-like	Danio rerio	168	1.82162e-10	0.41	0.62
comp43374_c0_seq1	193	1536	gi|54020702|ref|NP_989770.2|	19	460	Tumor necrosis factor receptor superfamily member 1B	Gallus gallus	639	4.59143e-64	0.34	0.5
comp20431_c0_seq1	82	858	gi|327272471|ref|XP_003221008.1|	3	261	PREDICTED: complement C1q tumor necrosis factor-related protein 6-like	Anolis carolinensis	804	1.94453e-83	0.61	0.7
comp20507_c0_seq1	169	1245	gi|224043211|ref|XP_002190579.1|	25	383	PREDICTED: tumor necrosis factor receptor superfamily, member 19	Taeniopygia guttata	1234	3.23161e-133	0.63	0.73
comp30201_c0_seq1	1539	487	gi|327259669|ref|XP_003214658.1|	1	355	PREDICTED: complement C1q tumor necrosis factor-related protein 4-like	Anolis carolinensis	1374	2.37557e-149	0.75	0.83
comp67025_c0_seq1	5	463	gi|301621685|ref|XP_002940176.1|	129	281	PREDICTED: complement C1q tumor necrosis factor-related protein 2-like	Xenopus (Silurana) tropicalis	757	1.27564e-78	0.9	0.95
comp59552_c0_seq1	29	385	gi|126322618|ref|XP_001380987.1|	24	142	PREDICTED: tumor necrosis factor receptor superfamily member 11B	Monodelphis domestica	499	7.6505e-49	0.71	0.82
comp39704_c0_seq1	211	5	gi|31322662|gb|AAP41833.1|	324	391	Death domain-containing tumor necrosis factor receptor superfamily member 23 variant 1	Gallus gallus	170	1.08061e-10	0.49	0.68
comp96788_c0_seq1	219	1	gi|326919404|ref|XP_003205971.1|	154	226	PREDICTED: complement C1q tumor necrosis factor-related protein 7-like	Meleagris gallopavo	368	1.21496e-33	0.88	1
comp98301_c0_seq1	1	222	gi|149042896|gb|EDL96470.1|	95	168	Tumor necrosis factor receptor superfamily, member 5, isoform CRA_c	Rattus norvegicus	257	9.00101e-21	0.58	0.69
comp58549_c0_seq1	97	954	gi|326914317|ref|XP_003203472.1|	1	286	PREDICTED: complement C1q tumor necrosis factor-related protein 9B-like	Meleagris gallopavo	746	7.5334e-77	0.52	0.63
comp57434_c0_seq1	759	133	gi|296217106|ref|XP_002754813.1|	244	463	PREDICTED: tumor necrosis factor receptor superfamily member 19L	Callithrix jacchus	604	1.57292e-60	0.61	0.71
comp14233_c0_seq1	805	11	gi|326923154|ref|XP_003207806.1|	1	265	PREDICTED: tumor necrosis factor-inducible gene 6 protein-like	Meleagris gallopavo	1137	3.06114e-122	0.75	0.86
comp91389_c0_seq1	289	2	gi|334346904|ref|XP_001372897.2|	231	326	PREDICTED: tumor necrosis factor receptor superfamily member EDAR	Monodelphis domestica	359	1.3349e-32	0.76	0.88
comp44273_c0_seq1	168	767	gi|334327843|ref|XP_001368574.2|	25	224	PREDICTED: tumor necrosis factor receptor superfamily member 19L-like	Monodelphis domestica	438	2.63441e-41	0.45	0.53
comp96945_c0_seq1	5	403	gi|224046658|ref|XP_002200464.1|	174	305	PREDICTED: tumor necrosis factor receptor superfamily, member 11b (osteoprotegerin)	Taeniopygia guttata	408	2.75108e-38	0.58	0.71
comp9406_c0_seq1	158	2017	gi|71894723|ref|NP_001026274.1|	14	646	Tumor necrosis factor receptor superfamily member 21	Gallus gallus	1917	0	0.6	0.71
comp100909_c0_seq1	264	1	gi|194215061|ref|XP_001916134.1|	334	425	PREDICTED: similar to tumor necrosis factor receptor superfamily, member 11b (osteoprotegerin)	Equus caballus	226	3.50156e-17	0.52	0.65
comp7061_c0_seq1	455	1597	gi|224043963|ref|XP_002187728.1|	54	419	PREDICTED: tumor necrosis factor receptor superfamily, member 1A	Taeniopygia guttata	681	5.67095e-69	0.4	0.54
comp26875_c0_seq1	123	446	gi|301618438|ref|XP_002938623.1|	9	116	PREDICTED: complement C1q tumor necrosis factor-related protein 9-like	Xenopus (Silurana) tropicalis	212	1.47632e-15	0.44	0.51
comp22455_c0_seq1	1	576	gi|326927020|ref|XP_003209693.1|	114	295	PREDICTED: tumor necrosis factor receptor type 1-associated DEATH domain protein-like	Meleagris gallopavo	562	2.87998e-55	0.6	0.76
comp5799_c0_seq1	1284	727	gi|224087730|ref|XP_002198146.1|	1	186	PREDICTED: tumor necrosis factor, alpha-induced protein 8-like 1	Taeniopygia guttata	833	1.28658e-86	0.85	0.95
comp24975_c0_seq1	397	11	gi|148231155|ref|NP_001084466.1|	48	174	Tumor necrosis factor receptor superfamily, member 10b	Xenopus laevis	357	2.22795e-32	0.47	0.65
comp79897_c0_seq1	248	3	gi|297673186|ref|XP_002814655.1|	78	159	PREDICTED: complement C1q tumor necrosis factor-related protein 7-like isoform 2	Pongo abelii	354	5.03605e-32	0.78	0.88
comp16912_c0_seq1	177	1157	gi|301614702|ref|XP_002936821.1|	7	326	PREDICTED: tumor necrosis factor ligand superfamily member 10-like	Xenopus (Silurana) tropicalis	922	1.13412e-96	0.57	0.73
comp18406_c0_seq1	133	1239	gi|225348454|gb|ACN87240.1|	3	371	Tumor necrosis factor alpha-induced protein 3	Homo sapiens	1576	6.45429e-173	0.8	0.88
comp18893_c0_seq1	210	1085	gi|149723487|ref|XP_001490864.1|	3	278	PREDICTED: similar to C1q and tumor necrosis factor related protein 1	Equus caballus	906	6.91346e-95	0.64	0.72
comp8880_c0_seq1	126	740	gi|311250003|ref|XP_003123910.1|	8	212	PREDICTED: tumor necrosis factor alpha-induced protein 8-like	Sus scrofa	869	3.44182e-91	0.8	0.92
comp17598_c0_seq1	1271	366	gi|118103674|ref|XP_425002.2|	1	314	PREDICTED: similar to C1q and tumor necrosis factor related protein 3 isoform 2	Gallus gallus	947	6.22233e-100	0.61	0.7
comp17657_c0_seq1	8	1075	gi|326934039|ref|XP_003213104.1|	161	504	PREDICTED: tumor necrosis factor receptor superfamily member 16-like	Meleagris gallopavo	930	7.89462e-98	0.53	0.62
comp18202_c0_seq1	131	886	gi|45383402|ref|NP_989710.1|	8	256	Tumor necrosis factor ligand superfamily member 10	Gallus gallus	622	1.58777e-62	0.52	0.67
comp19189_c0_seq1	811	254	gi|284447351|ref|NP_001165204.1|	1	186	Tumor necrosis factor, alpha-induced protein 8-like 2	Xenopus laevis	747	4.81606e-77	0.77	0.9
comp6491_c0_seq1	63	854	gi|224046046|ref|XP_002188476.1|	1	265	PREDICTED: tumor necrosis factor superfamily, member 5-induced protein 1	Taeniopygia guttata	952	9.82529e-101	0.67	0.82
comp2187_c0_seq1	457	11	gi|301620244|ref|XP_002939491.1|	14	133	PREDICTED: lipopolysaccharide-induced tumor necrosis factor-alpha factor homolog isoform 1	Xenopus (Silurana) tropicalis	264	3.53993e-21	0.36	0.48
comp3846_c0_seq1	123	392	gi|300807192|ref|NP_001180228.1|	31	119	Tumor necrosis factor receptor superfamily, member 12A	Canis lupus familiaris	234	4.25882e-17	0.49	0.59
comp32425_c0_seq1	13	351	gi|73964512|ref|XP_537558.2|	567	679	PREDICTED: similar to tumor necrosis factor, alpha-induced protein 2	Canis familiaris	286	4.20926e-23	0.53	0.73
comp33142_c0_seq1	3	641	gi|291395030|ref|XP_002713989.1|	380	590	PREDICTED: type 1 tumor necrosis factor receptor shedding aminopeptidase regulator	Oryctolagus cuniculus	847	6.81753e-89	0.73	0.84
comp16203_c0_seq1	1326	286	gi|482321|pir||A41784	6	348	Tumor necrosis factor-alpha-induced protein B12 - human	Homo sapiens	1425	2.44805e-155	0.81	0.85
comp65092_c0_seq1	190	495	gi|327268046|ref|XP_003218809.1|	15	116	PREDICTED: tumor necrosis factor receptor superfamily member EDAR-like	Anolis carolinensis	506	1.17949e-49	0.82	0.9
comp65650_c0_seq1	6	209	gi|297686973|ref|XP_002821001.1|	217	284	PREDICTED: tumor necrosis factor receptor superfamily member 6-like isoform 3	Pongo abelii	169	1.43553e-10	0.47	0.68
Cell defense/antigen-processing
comp135095_c0_seq1	53	205	gi|156125749|gb|ABU50864.1|	1	51	MHC class I antigen	Sphenodon punctatus	164	5.37351e-10	0.59	0.73
comp5996_c0_seq1	3	1550	gi|45383998|ref|NP_990510.1|	70	587	CD166 antigen precursor	Gallus gallus	1622	8.6073e-178	0.6	0.77
comp14104_c0_seq1	99	800	gi|187607515|ref|NP_001120500.1|	18	241	CD99 antigen-like protein 2 precursor	Xenopus (Silurana) tropicalis	489	1.37448e-46	0.5	0.57
comp73003_c0_seq1	122	652	gi|307181016|gb|EFN68790.1|	904	1085	CD109 antigen	Camponotus floridanus	146	1.43896e-07	0.26	0.47
comp53310_c0_seq1	9	308	gi|229366304|gb|ACQ58132.1|	133	231	CD63 antigen	Anoplopoma fimbria	176	2.15181e-11	0.32	0.59
comp1751_c0_seq1	1701	1243	gi|148673032|gb|EDL04979.1|	9	148	CD164 antigen	Mus musculus	223	8.23033e-16	0.38	0.43
comp64291_c0_seq1	237	4	gi|76828089|gb|AAI07190.1|	75	155	CD209e antigen	Mus musculus	192	3.04866e-13	0.46	0.64
comp131911_c0_seq1	3	332	gi|157167857|ref|XP_001662644.1|	121	230	Proliferating cell nuclear antigen	Aedes aegypti	489	1.10671e-47	0.85	0.95
comp14104_c0_seq2	61	399	gi|335306654|ref|XP_003360528.1|	68	177	PREDICTED: CD99 antigen-like protein 2-like	Sus scrofa	383	2.04593e-34	0.71	0.78
comp134021_c0_seq1	3	221	gi|224094344|ref|XP_002188833.1|	227	299	PREDICTED: early endosome antigen 1	Taeniopygia guttata	279	2.53924e-23	0.77	0.86
comp60902_c0_seq2	9	290	gi|327286080|ref|XP_003227759.1|	47	140	PREDICTED: CD276 antigen-like	Anolis carolinensis	157	3.44817e-09	0.33	0.59
comp127736_c0_seq1	12	176	gi|293352344|ref|XP_221808.5|	122	177	PREDICTED: CD209a antigen-like	Rattus norvegicus	151	1.7286e-08	0.46	0.68
comp74319_c0_seq1	1541	3	gi|149708803|ref|XP_001500935.1|	347	876	PREDICTED: sperm associated antigen 17	Equus caballus	984	3.83579e-104	0.41	0.56
comp110419_c0_seq1	3	203	gi|328791978|ref|XP_001122599.2|	1182	1248	PREDICTED: CD109 antigen	Apis mellifera	135	1.24289e-06	0.4	0.68
comp28602_c0_seq1	8	1849	gi|118081858|ref|XP_424476.2|	1700	2315	PREDICTED: similar to golgi antigen gcp372	Gallus gallus	1488	1.75526e-162	0.51	0.67
comp28695_c0_seq1	265	2	gi|301762396|ref|XP_002916623.1|	110	197	PREDICTED: CD109 antigen-like	Ailuropoda melanoleuca	194	1.76673e-13	0.45	0.64
comp41999_c0_seq1	462	13	gi|291404844|ref|XP_002718764.1|	230	375	PREDICTED: CTCL tumor antigen L14-2	Oryctolagus cuniculus	191	3.98634e-13	0.37	0.55
comp78683_c0_seq1	225	10	gi|148223111|ref|NP_001084801.1|	314	380	Renal tumor antigen	Xenopus laevis	164	5.4366e-10	0.54	0.64
comp78807_c0_seq1	655	2	gi|296198446|ref|XP_002746707.1|	1	203	PREDICTED: tubulointerstitial nephritis antigen	Callithrix jacchus	543	1.55948e-53	0.48	0.6
comp93294_c0_seq1	270	28	gi|118086739|ref|XP_001235285.1|	213	290	PREDICTED: similar to platelet and T cell activation antigen 1	Gallus gallus	161	1.20703e-09	0.42	0.6
comp93294_c1_seq1	299	27	gi|149638839|ref|XP_001506322.1|	37	126	PREDICTED: similar to CD226 antigen	Ornithorhynchus anatinus	241	6.36222e-19	0.46	0.68
comp20196_c0_seq1	501	55	gi|126340181|ref|XP_001372204.1|	47	206	PREDICTED: early activation antigen CD69-like	Monodelphis domestica	209	9.59377e-15	0.3	0.53
comp50922_c0_seq1	283	5	gi|296228345|ref|XP_002759758.1|	1902	1999	PREDICTED: lupus brain antigen 1 homolog	Callithrix jacchus	275	7.13062e-23	0.61	0.77
comp51051_c0_seq1	2	634	gi|148225775|ref|NP_001089128.1|	62	268	Oocyte antigenic protein	Xenopus laevis	730	2.62668e-75	0.68	0.84
comp29949_c0_seq1	861	226	gi|296476500|gb|DAA18615.1|	960	1173	Sperm associated antigen 9	Bos taurus	867	5.87086e-91	0.81	0.84
comp30140_c0_seq1	396	31	gi|74002431|ref|XP_535711.2|	349	463	PREDICTED: similar to MYC induced nuclear antigen isoform 1	Canis familiaris	346	4.27163e-31	0.57	0.7
comp51979_c0_seq1	3	569	gi|126309815|ref|XP_001377359.1|	70	257	PREDICTED: class II histocompatibility antigen, M alpha chain-like	Monodelphis domestica	429	3.4588e-40	0.46	0.58
comp52339_c0_seq1	2	610	gi|73978187|ref|XP_532649.2|	408	610	PREDICTED: similar to Early endosome antigen 1 (Endosome-associated protein p162) (Zinc finger FYVE domain containing protein 2)	Canis familiaris	712	2.70778e-73	0.71	0.81
comp46737_c0_seq1	32	589	gi|293354137|ref|XP_002728414.1|	171	356	PREDICTED: serologically defined colon cancer antigen 3	Rattus norvegicus	380	1.00978e-34	0.45	0.62
comp47289_c0_seq1	1485	64	gi|149635094|ref|XP_001510508.1|	644	1083	PREDICTED: similar to fetal Alzheimer antigen	Ornithorhynchus anatinus	865	2.3079e-90	0.45	0.58
comp47424_c0_seq1	467	3	gi|118088943|ref|XP_419901.2|	3814	3968	PREDICTED: similar to bullous pemphigoid antigen 1, 230/240kDa	Gallus gallus	462	1.51425e-44	0.61	0.77
comp34402_c0_seq1	991	2	gi|296209001|ref|XP_002751340.1|	1743	2068	PREDICTED: sperm-associated antigen 17	Callithrix jacchus	486	1.17964e-46	0.39	0.57
comp35054_c0_seq1	1132	2	gi|125837478|ref|XP_001343266.1|	49	417	PREDICTED: 4F2 cell-surface antigen heavy chain-like	Danio rerio	298	9.51369e-25	0.27	0.44
comp81402_c0_seq1	253	2	gi|218675583|gb|ACL00583.1|	23	106	MHC class II antigen	Nomascus gabriellae	260	4.00867e-21	0.61	0.69
comp37986_c0_seq1	33	506	gi|332209814|ref|XP_003254007.1|	179	336	PREDICTED: islet cell autoantigen 1-like protein	Nomascus leucogenys	353	1.41293e-31	0.51	0.6
comp38060_c0_seq1	9	2204	gi|149633971|ref|XP_001507922.1|	1	705	PREDICTED: similar to melanoma associated antigen (mutated) 1	Ornithorhynchus anatinus	1345	8.30897e-146	0.43	0.61
comp36106_c0_seq1	734	12	gi|291384832|ref|XP_002709097.1|	15	261	PREDICTED: CD44 antigen isoform 4	Oryctolagus cuniculus	401	4.73213e-37	0.38	0.52
comp36378_c0_seq1	448	2	gi|113951669|ref|NP_001039301.1|	1	140	Fos-related antigen 2	Gallus gallus	458	5.57207e-44	0.66	0.69
comp70168_c0_seq1	563	3	gi|5911326|gb|AAD55753.1|AF108387_1	334	520	Transporter associated with antigen processing 1	Heterodontus francisci	668	2.71453e-68	0.68	0.84
comp21773_c0_seq1	681	49	gi|197260688|gb|ACH56844.1|	40	255	Salivary secreted antigen-5 related protein	Simulium vittatum	399	8.25397e-37	0.38	0.55
comp22004_c0_seq2	161	517	gi|224046798|ref|XP_002187071.1|	1	120	PREDICTED: similar to putative stem cell antigen 2	Taeniopygia guttata	211	4.08317e-15	0.37	0.52
comp58245_c0_seq1	6	365	gi|157117611|ref|XP_001658851.1|	329	450	Rh antigen	Aedes aegypti	373	3.16347e-34	0.61	0.73
comp116602_c0_seq1	218	3	gi|149028657|gb|EDL83998.1|	264	335	Similar to Sarcoma antigen NY-SAR-41 (predicted), isoform CRA_a	Rattus norvegicus	284	6.45179e-24	0.75	0.89
comp24090_c0_seq1	612	4	gi|296233903|ref|XP_002762222.1|	67	272	PREDICTED: carcinoembryonic antigen-related cell adhesion molecule 5	Callithrix jacchus	338	9.64474e-30	0.38	0.57
comp14666_c0_seq1	748	2	gi|73958035|ref|XP_546966.2|	203	451	PREDICTED: similar to Zinc finger protein 38 homolog (Zfp-38) (NY-REN-21 antigen) (Zinc finger and SCAN domain containing protein 21)	Canis familiaris	228	7.32802e-17	0.28	0.45
comp14685_c0_seq1	203	2368	gi|297703826|ref|XP_002828825.1|	30	753	PREDICTED: CD97 antigen-like isoform 2	Pongo abelii	1371	1.42102e-148	0.39	0.57
comp87239_c0_seq1	347	24	gi|224045613|ref|XP_002197423.1|	2881	2988	PREDICTED: lupus brain antigen 1	Taeniopygia guttata	238	1.42424e-18	0.39	0.66
comp87446_c0_seq1	1	462	gi|149641669|ref|XP_001513968.1|	288	441	PREDICTED: similar to centrosomal colon cancer autoantigen protein	Ornithorhynchus anatinus	505	1.57031e-49	0.64	0.78
comp41279_c0_seq1	170	895	gi|297277144|ref|XP_001096258.2|	338	567	PREDICTED: carcinoembryonic antigen-related cell adhesion molecule 5-like	Macaca mulatta	235	1.73449e-17	0.28	0.45
comp77735_c0_seq1	1	363	gi|73973401|ref|XP_538969.2|	199	319	PREDICTED: similar to tubulointerstitial nephritis antigen	Canis familiaris	482	7.1179e-47	0.74	0.79
comp9177_c0_seq1	1022	534	gi|149447090|ref|XP_001519875.1|	22	184	PREDICTED: similar to epithelial V-like antigen 1	Ornithorhynchus anatinus	478	1.22721e-45	0.56	0.69
comp68093_c0_seq1	40	210	gi|157108947|ref|XP_001650456.1|	1	57	Latent nuclear antigen, putative	Aedes aegypti	134	1.648e-06	0.46	0.72
comp68497_c0_seq1	5	487	gi|284813491|ref|NP_001165360.1|	101	262	Antigen peptide transporter 1	Xenopus laevis	488	1.46181e-47	0.54	0.75
comp68723_c0_seq1	561	1	gi|8927462|gb|AAF82096.1|AF259957_1	58	244	Antigen 5 precursor	Glossina morsitans morsitans	343	1.34055e-30	0.41	0.57
comp23650_c0_seq1	427	2	gi|301615468|ref|XP_002937194.1|	12	153	PREDICTED: CD109 antigen-like, partial	Xenopus (Silurana) tropicalis	403	1.97868e-37	0.54	0.73
comp56509_c0_seq1	657	4	gi|213626883|gb|AAI70323.1|	318	535	Transporter associated with antigen processing 2	Xenopus laevis	718	6.46975e-74	0.63	0.79
comp56509_c0_seq2	288	4	gi|18124191|gb|AAL59858.1|AF363579_1	449	543	Transporter associated with antigen processing TAP1	Ginglymostoma cirratum	359	1.3349e-32	0.69	0.85
comp56698_c0_seq1	690	1	gi|149586319|ref|XP_001506694.1|	7	229	PREDICTED: similar to sperm associated antigen 1, partial	Ornithorhynchus anatinus	689	1.92094e-70	0.6	0.74
comp56989_c0_seq1	457	2	gi|224044714|ref|XP_002190745.1|	9	158	PREDICTED: integrin, beta 1 (fibronectin receptor, beta polypeptide, antigen CD29 includes MDF2, MSK12)	Taeniopygia guttata	431	1.00929e-40	0.56	0.69
comp6969_c0_seq1	1924	89	gi|54020912|ref|NP_001005700.1|	1	611	X-ray repair complementing defective repair in Chinese hamster cells 6	Xenopus (Silurana) tropicalis	2135	0	0.68	0.79
comp6997_c0_seq1	2518	2	gi|148235759|ref|NP_001088297.1|	1	836	Stromal antigen 1	Xenopus laevis	3727	0	0.86	0.91
comp7021_c0_seq1	3343	104	gi|291403822|ref|XP_002718277.1|	1	1076	PREDICTED: serologically defined colon cancer antigen 1	Oryctolagus cuniculus	3248	0	0.61	0.71
comp7290_c0_seq2	1	1575	gi|224098046|ref|XP_002196983.1|	737	1262	PREDICTED: stromal antigen 2	Taeniopygia guttata	2200	0	0.8	0.88
comp20660_c0_seq1	50	4468	gi|4502443|ref|NP_001714.1|	128	1626	Bullous pemphigoid antigen 1 isoform 1e precursor	Homo sapiens	4788	0	0.63	0.77
comp22967_c0_seq1	975	1	gi|118092958|ref|XP_421743.2|	20	343	PREDICTED: similar to CTCL tumor antigen se20-9 isoform 2	Gallus gallus	1419	2.16302e-154	0.83	0.9
comp73475_c0_seq1	269	3	gi|327272712|ref|XP_003221128.1|	947	1035	PREDICTED: early endosome antigen 1-like	Anolis carolinensis	211	1.9011e-15	0.51	0.74
comp12690_c0_seq1	186	1709	gi|62857493|ref|NP_001015976.1|	1	508	Sperm associated antigen 6	Xenopus (Silurana) tropicalis	2416	0	0.93	0.98
comp13108_c0_seq1	1	468	gi|326915272|ref|XP_003203943.1|	158	314	PREDICTED: fos-related antigen 2-like	Meleagris gallopavo	573	4.46089e-57	0.73	0.85
comp94065_c0_seq1	747	178	gi|7549210|gb|AAF63787.1|AF142406_1	208	396	200 kDa antigen p200	Babesia bigemina	145	2.68478e-07	0.26	0.47
comp94194_c0_seq1	389	3	gi|8468621|gb|AAF75554.1|AF270648_1	199	326	Mature parasite-infected erythrocyte surface antigen	Plasmodium falciparum	188	8.84044e-13	0.33	0.57
comp35330_c0_seq1	1	870	gi|224073957|ref|XP_002188727.1|	390	676	PREDICTED: similar to golgi autoantigen, golgin subfamily a, 1	Taeniopygia guttata	846	1.95401e-88	0.62	0.77
comp35803_c0_seq1	3	206	gi|319827085|gb|ADV74796.1|	121	188	MHC class II antigen beta chain	Apteryx owenii	158	9.91482e-09	0.4	0.66
comp10775_c0_seq1	1	1719	gi|326929748|ref|XP_003211018.1|	330	899	PREDICTED: squamous cell carcinoma antigen recognized by T-cells 3-like	Meleagris gallopavo	1899	0	0.66	0.74
comp10929_c0_seq1	1709	573	gi|327286040|ref|XP_003227739.1|	1	352	PREDICTED: CD2 antigen cytoplasmic tail-binding protein 2-like	Anolis carolinensis	891	2.90407e-93	0.52	0.61
comp11330_c0_seq1	1751	585	gi|149756373|ref|XP_001501213.1|	1	387	PREDICTED: LIM and senescent cell antigen-like domains 1 isoform 2	Equus caballus	1923	0	0.88	0.91
comp45177_c0_seq1	3	533	gi|170045773|ref|XP_001850470.1|	254	433	Tubulointerstitial nephritis antigen	Culex quinquefasciatus	568	1.19798e-56	0.58	0.7
comp25704_c0_seq1	786	1	gi|73966438|ref|XP_866070.1|	97	370	PREDICTED: similar to sperm associated antigen 9 isoform 1 isoform 10	Canis familiaris	641	8.40246e-65	0.56	0.66
comp26213_c0_seq1	726	133	gi|148226547|ref|NP_001086508.1|	591	791	Ewing tumor-associated antigen 1	Xenopus laevis	187	3.29941e-12	0.33	0.46
comp17448_c0_seq1	2	1114	gi|73998862|ref|XP_535019.2|	271	641	PREDICTED: similar to CTCL tumor antigen L14-2	Canis familiaris	1371	3.22614e-149	0.74	0.83
comp18599_c0_seq1	1682	60	gi|149411218|ref|XP_001514237.1|	290	828	PREDICTED: similar to hepatocellular carcinoma-associated antigen 137	Ornithorhynchus anatinus	1526	6.60855e-167	0.57	0.69
comp18639_c0_seq1	968	6	gi|327281715|ref|XP_003225592.1|	53	374	PREDICTED: tubulointerstitial nephritis antigen-like	Anolis carolinensis	1405	3.55609e-153	0.76	0.84
comp19003_c0_seq1	1542	1195	gi|291392855|ref|XP_002712817.1|	85	196	PREDICTED: CD69 antigen (p60, early T-cell activation antigen)-like	Oryctolagus cuniculus	241	6.27512e-18	0.37	0.54
comp13846_c0_seq1	1825	746	gi|118091801|ref|XP_421225.2|	368	727	PREDICTED: similar to nuclear autoantigen	Gallus gallus	1753	0	0.91	0.95
comp2920_c0_seq1	2283	7229	gi|44903352|gb|AAR25619.1|	28	1768	Breast cancer-associated antigen SGA-72M	Homo sapiens	1940	0	0.32	0.47
comp3027_c0_seq1	512	1354	gi|326925312|ref|XP_003208861.1|	207	471	PREDICTED: nuclear autoantigenic sperm protein-like	Meleagris gallopavo	790	1.15853e-81	0.59	0.75
comp8326_c0_seq3	217	330	gi|301617102|ref|XP_002937978.1|	52	89	PREDICTED: L antigen family member 3	Xenopus (Silurana) tropicalis	154	1.19549e-08	0.76	0.92
comp8422_c0_seq1	4154	96	gi|297296776|ref|XP_001087966.2|	50	1403	PREDICTED: uveal autoantigen with coiled-coil domains and ankyrin repeats isoform 1	Macaca mulatta	3847	0	0.57	0.76
comp8422_c0_seq3	3434	3	gi|27806363|ref|NP_776634.1|	50	1195	Uveal autoantigen with coiled-coil domains and ankyrin repeats protein	Bos taurus	3190	0	0.55	0.75
comp18318_c0_seq1	1146	46	gi|194219978|ref|XP_001504551.2|	1145	1510	PREDICTED: similar to Zinc finger protein 608 (Renal carcinoma antigen NY-REN-36)	Equus caballus	1351	7.04864e-147	0.72	0.8
comp27270_c0_seq1	1527	1	gi|73945801|ref|XP_541064.2|	686	1190	PREDICTED: similar to squamous cell carcinoma antigen recognized by T cells 2	Canis familiaris	1824	0	0.67	0.81
comp27275_c0_seq1	62	628	gi|149626028|ref|XP_001521647.1|	1	206	PREDICTED: similar to putative protein kinase NY-REN-64 antigen, partial	Ornithorhynchus anatinus	588	6.89798e-59	0.56	0.68
comp27675_c0_seq1	387	13	gi|51704257|sp|P17790.2|BASI_CHICK	23	147	Basigin	Gallus gallus	536	4.00289e-53	0.78	0.86
comp19152_c0_seq1	536	267	gi|168282640|ref|ZP_02690307.1|	151	240	Multiple banded antigen	Ureaplasma parvum serovar 14 str. ATCC 33697	138	9.25836e-07	0.26	0.54
comp19463_c0_seq2	88	543	gi|149637340|ref|XP_001510511.1|	1	152	PREDICTED: similar to melanoma antigen family E, 1	Ornithorhynchus anatinus	533	2.06879e-52	0.69	0.85
comp19754_c0_seq1	1441	17	gi|224044967|ref|XP_002197747.1|	24	496	PREDICTED: islet cell autoantigen 1, 69kDa	Taeniopygia guttata	1744	0	0.74	0.82
comp4696_c1_seq1	910	539	gi|327265563|ref|XP_003217577.1|	23	138	PREDICTED: male-enhanced antigen 1-like	Anolis carolinensis	379	2.57179e-34	0.62	0.74
comp2156_c0_seq4	510	181	gi|301624516|ref|XP_002941544.1|	20	126	PREDICTED: prostate stem cell antigen-like	Xenopus (Silurana) tropicalis	168	2.17754e-10	0.32	0.6
comp3398_c0_seq1	281	1354	gi|197128509|gb|ACH45007.1|	15	338	Putative natural killer cell-specific antigen KLIP1	Taeniopygia guttata	1371	7.37273e-149	0.73	0.82
comp3564_c0_seq1	971	351	gi|311253475|ref|XP_001925549.2|	18	230	PREDICTED: receptor-binding cancer antigen expressed on SiSo cells-like isoform 2	Sus scrofa	817	5.21743e-85	0.76	0.86
comp11360_c0_seq1	415	86	gi|148236219|ref|NP_001085797.1|	6	115	Sjogren syndrome nuclear autoantigen 1	Xenopus laevis	463	1.15548e-44	0.86	0.91
comp31708_c0_seq1	233	3	gi|224043032|ref|XP_002195123.1|	24	98	PREDICTED: similar to stromal antigen 2 isoform a (predicted)	Taeniopygia guttata	200	3.57975e-14	0.6	0.79
comp1330_c0_seq1	117	1157	gi|126293892|ref|XP_001363189.1|	25	366	PREDICTED: minor histocompatibility antigen H13 isoform 2	Monodelphis domestica	1561	6.95453e-171	0.84	0.93
comp1434_c0_seq10	329	535	gi|89888596|gb|ABD78776.1|	364	432	Antigenic lectin-2	Trypanosoma cruzi	133	7.02295e-06	0.33	0.55
comp15630_c0_seq1	180	383	gi|301609321|ref|XP_002934217.1|	48	110	PREDICTED: melanoma antigen recognized by T-cells 1 isoform 1	Xenopus (Silurana) tropicalis	190	1.38645e-12	0.51	0.75
comp16155_c0_seq1	2513	5266	gi|301616456|ref|XP_002937673.1|	619	1497	PREDICTED: sperm-associated antigen 5-like	Xenopus (Silurana) tropicalis	1564	9.1864e-171	0.39	0.6
comp2865_c0_seq1	1864	845	gi|73986922|ref|XP_854218.1|	1	326	PREDICTED: similar to ELAV-like protein 1 (Hu-antigen R) (HuR) isoform 1	Canis familiaris	1557	2.02346e-170	0.89	0.92
comp1526_c0_seq1	128	1714	gi|335281655|ref|XP_003353857.1|	40	563	PREDICTED: 4F2 cell-surface antigen heavy chain	Sus scrofa	1129	1.05762e-120	0.47	0.6
comp1574_c0_seq1	287	3	gi|149757592|ref|XP_001505066.1|	1	91	PREDICTED: similar to Prostate stem cell antigen	Equus caballus	208	4.19653e-15	0.44	0.6
comp1957_c0_seq1	78	767	gi|213510880|ref|NP_001134714.1|	1	231	Sjoegren syndrome/scleroderma autoantigen 1 homolog	Salmo salar	517	3.41783e-50	0.5	0.57
comp721_c0_seq1	93	806	gi|109104994|ref|XP_001093228.1|	1	236	PREDICTED: CD81 antigen	Macaca mulatta	921	2.12289e-96	0.72	0.82
comp64965_c0_seq1	29	532	gi|149725433|ref|XP_001494826.1|	112	247	PREDICTED: similar to Fos-related antigen 1 (FRA-1) isoform 1	Equus caballus	196	1.25987e-13	0.36	0.4
comp61329_c0_seq2	299	3	gi|199584370|gb|AAF99282.2|	113	211	MHC class II alpha chain	Caiman crocodilus	370	6.89966e-34	0.66	0.77
comp23480_c0_seq1	464	3	gi|1778852|gb|AAC60108.1|	17	169	MHC class IA alpha chain	Ambystoma mexicanum	471	2.54476e-45	0.59	0.73
comp23480_c0_seq7	210	1	gi|5532878|gb|AAD44914.1|	54	123	MHC class I heavy chain	Ambystoma mexicanum	233	5.30788e-18	0.6	0.73
comp56498_c0_seq1	3	281	gi|78155535|gb|ABB22797.1|	172	256	MHC class II-associated invariant chain CD74	Caiman crocodilus	272	1.59424e-22	0.55	0.69
comp11693_c0_seq5	262	2	gi|11991786|gb|AAG42328.1|	87	173	MHC class II beta chain	Ambystoma mexicanum	291	1.02001e-24	0.62	0.7
comp108530_c0_seq1	1	240	gi|295901499|dbj|BAJ07263.1|	221	301	TAP-binding protein	Oryzias latipes	214	8.54233e-16	0.52	0.69
comp12991_c0_seq1	1780	413	gi|156120889|ref|NP_001095591.1|	19	407	Tapasin-related protein	Bos taurus	570	4.9326e-56	0.34	0.49
Proteases and proteases regulators
comp129970_c0_seq1	241	2	gi|332019605|gb|EGI60083.1|	349	428	26S protease regulatory subunit 7	Acromyrmex echinatior	400	2.31017e-37	1	1
comp134871_c0_seq1	72	182	gi|157134067|ref|XP_001663131.1|	36	72	26S protease regulatory subunit	Aedes aegypti	181	5.8675e-12	0.95	0.97
comp108463_c0_seq1	264	1	gi|170062088|ref|XP_001866517.1|	32	119	26S protease regulatory subunit 6A	Culex quinquefasciatus	418	1.90134e-39	0.94	0.98
comp77789_c0_seq1	269	3	gi|332030866|gb|EGI70502.1|	200	288	26S protease regulatory subunit S10B	Acromyrmex echinatior	450	3.70209e-43	1	1
comp77841_c0_seq1	247	2	gi|223648476|gb|ACN10996.1|	219	300	26S protease regulatory subunit 4	Salmo salar	410	1.58886e-38	0.99	1
comp97352_c0_seq1	2	226	gi|317419381|emb|CBN81418.1|	306	380	26S protease regulatory subunit 8	Dicentrarchus labrax	376	1.42558e-34	0.97	1
comp52962_c0_seq1	510	1	gi|170037747|ref|XP_001846717.1|	193	362	26S protease regulatory subunit 6B	Culex quinquefasciatus	787	3.18816e-82	0.92	0.94
comp2492_c0_seq1	1380	124	gi|296233807|ref|XP_002762172.1|	1	418	PREDICTED: 26S protease regulatory subunit 6B	Callithrix jacchus	1891	0	0.9	0.92
comp101980_c0_seq1	253	2	gi|148234374|ref|NP_001089160.1|	109	192	Fanconi anemia, complementation group D2	Xenopus laevis	306	1.87843e-26	0.67	0.83
comp99194_c0_seq1	1	390	gi|295148218|ref|NP_001171151.1|	678	812	Fanconi anemia, complementation group M	Xenopus laevis	416	3.1958e-39	0.6	0.76
comp41847_c0_seq1	2	256	gi|284005541|ref|NP_001164682.1|	426	510	Fanconi anemia, complementation group I	Xenopus laevis	375	1.86759e-34	0.92	0.95
comp55400_c0_seq1	366	1	gi|147900806|ref|NP_001089161.1|	1	122	Fanconi anemia, complementation group L	Xenopus laevis	448	6.38457e-43	0.66	0.81
comp74051_c0_seq1	14	418	gi|312283671|ref|NP_001186029.1|	309	443	Fanconi anemia, complementation group B	Gallus gallus	394	1.16932e-36	0.59	0.77
comp33225_c0_seq1	4	819	gi|148227101|ref|NP_001089159.1|	351	620	Fanconi anemia, complementation group A	Xenopus laevis	1041	3.58691e-111	0.74	0.84
comp8475_c0_seq1	799	11	gi|195539668|gb|AAI68064.1|	3	265	Xeroderma pigmentosum, complementation group A	Xenopus (Silurana) tropicalis	807	5.16886e-84	0.61	0.7
Stress protein
comp105101_c0_seq1	1	201	gi|85816372|gb|ABC84495.1|	257	320	Heat shock protein 40	Locusta migratoria	232	7.02491e-18	0.61	0.87
comp61469_c0_seq1	758	3	gi|156454272|gb|ABU63809.1|	364	615	Heat shock protein 70 form 2	Paralvinella grasslei	963	3.40695e-102	0.75	0.83
comp37746_c0_seq1	562	221	gi|284005118|ref|NP_001164703.1|	615	728	Heat shock protein 90	Saccoglossus kowalevskii	321	4.68429e-28	0.61	0.68
comp113930_c0_seq1	162	1	gi|93211210|gb|ABF01017.1|	27	84	Small heat shock protein	Belgica antarctica	168	1.84685e-10	0.62	0.74
comp90007_c0_seq1	241	11	gi|303305108|gb|ADM13379.1|	188	267	Heat shock factor	Polypedilum vanderplanki	236	2.40176e-18	0.6	0.78
comp127920_c0_seq1	231	130	gi|47551251|ref|NP_999808.1|	718	751	Heat shock protein gp96	Strongylocentrotus purpuratus	138	5.60696e-07	0.76	0.97
comp28705_c0_seq1	2070	145	gi|151944820|gb|EDN63079.1|	1	642	Stress-seventy subfamily A protein	Saccharomyces cerevisiae YJM789	2942	0	0.93	0.93
comp43127_c0_seq1	200	631	gi|189099482|gb|ACD76913.1|	28	189	27kDa heat shock protein	Ceratitis capitata	401	3.37511e-37	0.51	0.67
comp43163_c0_seq1	2493	97	gi|6320464|ref|NP_010544.1|	1	799	Hsp78p	Saccharomyces cerevisiae S288c	3926	0	0.98	0.98
comp88918_c0_seq1	156	464	gi|148686439|gb|EDL18386.1|	1	105	Heat shock protein 3	Mus musculus	290	1.33272e-24	0.56	0.69
comp85545_c0_seq1	3	227	gi|66814250|ref|XP_641304.1|	20	97	Heat shock protein	Dictyostelium discoideum AX4	256	1.17162e-20	0.64	0.79
comp29932_c0_seq1	3	242	gi|303305118|gb|ADM13384.1|	90	171	Small heat shock protein 20	Polypedilum vanderplanki	296	2.66257e-25	0.72	0.8
comp36253_c0_seq1	279	55	gi|118404692|ref|NP_001072765.1|	454	528	Heat shock protein 90kDa alpha (cytosolic), class A member 1, gene 2	Xenopus (Silurana) tropicalis	366	2.00739e-33	0.92	0.99
comp48995_c0_seq1	640	347	gi|237769610|dbj|BAH59273.1|	100	197	Heat shock protein beta-1	Thunnus orientalis	241	1.28432e-18	0.48	0.67
comp21937_c0_seq1	648	352	gi|113205902|ref|NP_001037976.1|	38	136	Heat shock protein family B (small), member 11	Xenopus (Silurana) tropicalis	298	3.17929e-25	0.6	0.75
comp57832_c0_seq1	215	3	gi|303305116|gb|ADM13383.1|	1	71	Heat shock protein 60	Polypedilum vanderplanki	323	1.97367e-28	0.89	0.93
comp43973_c0_seq1	218	3	gi|56462154|gb|AAV91360.1|	1	62	Heat shock protein 1	Lonomia obliqua	189	6.86139e-13	0.56	0.69
comp7336_c0_seq1	41	1564	gi|148886670|ref|NP_001092168.1|	1	509	Heat shock 70 kDa protein 14-A	Xenopus laevis	2128	0	0.81	0.91
comp26464_c0_seq1	162	479	gi|6324594|ref|NP_014663.1|	1	106	Hsp10p	Saccharomyces cerevisiae S288c	519	4.70612e-51	1	1
comp12704_c0_seq1	360	1	gi|170056648|ref|XP_001864125.1|	31	150	Heat shock protein 67B2	Culex quinquefasciatus	325	1.149e-28	0.55	0.68
comp8090_c0_seq1	2084	1086	gi|189217649|ref|NP_001121272.1|	1	325	HSPA (heat shock 70kDa) binding protein, cytoplasmic cochaperone 1	Xenopus laevis	1011	4.42697e-107	0.61	0.71
comp11295_c0_seq1	595	296	gi|332019712|gb|EGI60182.1|	62	161	10 kDa heat shock protein, mitochondrial	Acromyrmex echinatior	396	1.52507e-36	0.71	0.87
comp17268_c0_seq1	45	2723	gi|6323002|ref|NP_013074.1|	1	893	Hsp104p	Saccharomyces cerevisiae S288c	4393	0	0.99	0.99
comp13592_c0_seq1	37	351	gi|147906459|ref|NP_001090859.1|	6	110	Heat shock factor 2, gene 2	Xenopus (Silurana) tropicalis	444	1.82165e-41	0.76	0.88
comp2887_c0_seq1	187	681	gi|301619414|ref|XP_002939080.1|	19	178	PREDICTED: heat shock protein beta-11-like	Xenopus (Silurana) tropicalis	362	4.65482e-32	0.43	0.68
comp8526_c0_seq1	105	431	gi|14318506|ref|NP_116640.1|	1	109	Hsp12p	Saccharomyces cerevisiae S288c	562	6.51176e-56	1	1
comp17860_c0_seq1	315	653	gi|326926060|ref|XP_003209224.1|	37	155	PREDICTED: heat shock protein beta-7-like	Meleagris gallopavo	300	2.45834e-25	0.53	0.69
comp18056_c0_seq1	22	786	gi|62857685|ref|NP_001017223.1|	1	255	Heat shock protein 70kDa family, member 13	Xenopus (Silurana) tropicalis	1017	2.02591e-108	0.8	0.85
comp5156_c0_seq1	1644	1150	gi|148236309|ref|NP_001086558.1|	1	162	Cardiovascular heat shock protein	Xenopus laevis	607	2.39025e-60	0.72	0.82
comp69862_c0_seq1	246	49	gi|78190625|gb|ABB29634.1|	451	516	Heat shock 90 kDa protein	Priapulus caudatus	303	4.05925e-26	0.86	0.97
comp2010_c0_seq1	223	2163	gi|326929320|ref|XP_003210815.1|	38	684	PREDICTED: heat shock protein 75 kDa, mitochondrial-like	Meleagris gallopavo	2948	0	0.88	0.95
comp1013_c0_seq1	734	429	gi|334330328|ref|XP_001379358.2|	1	102	PREDICTED: 10 kDa heat shock protein, mitochondrial-like	Monodelphis domestica	473	3.45124e-45	0.89	0.97
comp1016_c0_seq1	418	206	gi|291390555|ref|XP_002711706.1|	1	71	PREDICTED: heat shock factor binding protein 1	Oryctolagus cuniculus	305	2.89102e-26	0.86	0.92
comp1210_c0_seq1	3	722	gi|161408093|dbj|BAF94150.1|	1	232	Heat shock protein 70-binding protein	Alligator mississippiensis	813	2.4364e-84	0.68	0.75
comp135_c0_seq1	108	2246	gi|148232054|ref|NP_001086624.1|	14	722	Heat shock protein 90kDa alpha (cytosolic), class B member 1	Xenopus laevis	2919	0	0.82	0.84
comp1378_c0_seq1	77	832	gi|327276238|ref|XP_003222877.1|	1	252	PREDICTED: heat shock cognate 71 kDa protein-like	Anolis carolinensis	1269	1.34648e-137	0.95	0.99
comp2598_c0_seq1	586	1185	gi|148232008|ref|NP_001079782.1|	1	199	Heat shock 22kDa protein 8	Xenopus laevis	794	4.77185e-82	0.74	0.84
comp2672_c0_seq1	534	1745	gi|161408073|dbj|BAF94140.1|	3	405	Heat shock protein 47	Alligator mississippiensis	1234	1.02029e-132	0.56	0.77
comp23_c0_seq1	2181	346	gi|304368231|gb|ADM26762.1|	1	612	Heat shock cognate protein 70	Andrias davidianus	2859	0	0.93	0.94
comp62486_c0_seq1	51	575	gi|327286172|ref|XP_003227805.1|	1	179	PREDICTED: heat shock protein beta-2-like	Anolis carolinensis	723	2.32105e-74	0.75	0.88
comp63561_c0_seq1	2	151	gi|170072315|ref|XP_001870146.1|	489	538	Heat shock 70 kDa protein 4	Culex quinquefasciatus	193	2.31832e-13	0.72	0.86
comp63838_c0_seq1	3	263	gi|223585702|gb|ACM91724.1|	537	623	90 kDa heat shock protein	Dugesia japonica	404	8.04463e-38	0.87	0.97
comp126563_c0_seq1	307	2	gi|26984055|gb|AAN85117.1|	441	542	HSP70	Chironomus tentans	473	7.88675e-46	0.9	0.97
comp123265_c0_seq1	256	2	gi|242014368|ref|XP_002427863.1|	372	456	Hsp60 protein, putative	Pediculus humanus corporis	363	4.60002e-33	0.79	0.94
comp37482_c0_seq1	312	73	gi|323354376|gb|EGA86215.1|	1	80	Hsp150p	Saccharomyces cerevisiae VL3	187	1.15149e-12	0.55	0.55
comp87866_c0_seq1	1	219	gi|308097855|gb|ADO14474.1|	642	713	Hsp90	Bemisia tabaci	220	1.75075e-16	0.63	0.77
comp44070_c0_seq1	15	575	gi|289740237|gb|ADD18866.1|	1	184	HspB1	Glossina morsitans morsitans	645	1.86458e-65	0.73	0.79
comp8210_c0_seq1	144	737	gi|256271920|gb|EEU06945.1|	17	214	Hsp26p	Saccharomyces cerevisiae JAY291	1035	1.97991e-110	1	1
comp25987_c0_seq1	1297	83	gi|323302641|gb|EGA56447.1|	305	709	Hsp82p	Saccharomyces cerevisiae FostersB	1717	0	0.88	0.88
comp27452_c0_seq1	51	1694	gi|323332364|gb|EGA73773.1|	1	548	Hsp60p	Saccharomyces cerevisiae AWRI796	2606	0	0.97	0.97
comp3454_c0_seq1	384	1502	gi|62859593|ref|NP_001015912.1|	1	371	Hsp90 co-chaperone Cdc37	Xenopus (Silurana) tropicalis	1383	2.21032e-150	0.72	0.78
Lysosomal enzymes
comp135620_c0_seq1	212	3	gi|320169658|gb|EFW46557.1|	236	306	Cathepsin L2	Capsaspora owczarzaki ATCC 30864	301	6.93934e-26	0.79	0.87
comp1249_c0_seq1	207	1211	gi|224048921|ref|XP_002186710.1|	1	336	Cathepsin B	Taeniopygia guttata	1523	9.55619e-167	0.77	0.88
comp112084_c0_seq1	225	1	gi|218139209|gb|ACK57788.1|	350	424	Cathepsin C	Litopenaeus vannamei	318	7.57661e-28	0.77	0.8
comp38361_c0_seq1	379	164	gi|33590494|gb|AAQ22984.1|	20	92	Cathepsin L-like cysteine proteinase precursor	Acanthoscelides obtectus	183	3.41819e-12	0.47	0.67
comp6709_c0_seq1	73	1083	gi|157132324|ref|XP_001655999.1|	1	332	Cathepsin L	Aedes aegypti	1238	8.23626e-134	0.67	0.79
comp54635_c0_seq1	33	272	gi|152926444|gb|ABS32279.1|	3	91	Cathepsin L protease inhibitor 1	Diaprepes abbreviatus	204	1.23226e-14	0.46	0.64
comp1967_c0_seq1	201	1190	gi|47523662|ref|NP_999467.1|	1	330	Cathepsin K	Sus scrofa	1409	3.41019e-153	0.76	0.89
comp6891_c0_seq1	1110	181	gi|334324655|ref|XP_001370975.2|	19	328	Cathepsin S	Monodelphis domestica	1195	1.00073e-128	0.71	0.8
comp22573_c0_seq1	1382	402	gi|163914827|ref|NP_001106423.1|	138	463	Cathepsin F	Xenopus (Silurana) tropicalis	1327	5.79732e-144	0.73	0.85
comp3327_c0_seq5	1281	331	gi|330376140|gb|AEC13302.1|	7	329	Cathepsin H	Gallus gallus	1271	1.76802e-137	0.72	0.81
comp1240_c0_seq1	1799	450	gi|148234743|ref|NP_001088109.1|	23	470	Cathepsin A	Xenopus laevis	1753	0	0.7	0.83
comp1246_c0_seq2	987	97	gi|62751833|ref|NP_001015747.1|	26	330	Cathepsin L1	Xenopus (Silurana) tropicalis	914	3.51297e-96	0.55	0.7
comp2872_c0_seq1	1565	393	gi|148227998|ref|NP_001079043.1|	1	388	Cathepsin E-A precursor	Xenopus laevis	1492	5.11067e-163	0.71	0.82
comp1651_c0_seq1	1762	620	gi|4927648|gb|AAD33219.1|	19	397	Cathepsin D	Hynobius leechii	1770	0	0.91	0.92
comp1846_c0_seq1	118	993	gi|147906069|ref|NP_001088101.1|	5	296	Cathepsin Z	Xenopus laevis	1454	9.7441e-159	0.85	0.93
comp10405_c0_seq1	1364	495	gi|147898459|ref|NP_001079999.1|	6	296	Lysosomal thioesterase PPT2-A precursor	Xenopus laevis	1180	8.65443e-127	0.74	0.84
comp118726_c0_seq1	1	312	gi|289742815|gb|ADD20155.1|	24	130	Gamma-interferon inducible lysosomal thiol reductase	Glossina morsitans morsitans	366	2.06459e-33	0.61	0.79
comp37284_c0_seq1	301	645	gi|118403520|ref|NP_001072353.1|	1	114	Protein phosphatase 1, regulatory (inhibitor) subunit 16A	Xenopus (Silurana) tropicalis	468	6.1167e-45	0.79	0.88
comp133358_c0_seq1	185	3	gi|157135856|ref|XP_001656703.1|	1	61	Protein phosphatase 2c	Aedes aegypti	285	4.95585e-24	0.8	0.92
comp60846_c0_seq1	519	1	gi|62859839|ref|NP_001017305.1|	32	204	Protein phosphatase 1H	Xenopus (Silurana) tropicalis	708	4.95202e-73	0.76	0.86
comp113971_c0_seq1	290	3	gi|242023036|ref|XP_002431942.1|	55	149	Protein phosphatase 1 regulatory subunit 12B, putative	Pediculus humanus corporis	419	1.47249e-39	0.82	0.95
comp70278_c0_seq1	2	538	gi|118404530|ref|NP_001072674.1|	90	268	Protein phosphatase 2, regulatory subunit B'', beta	Xenopus (Silurana) tropicalis	787	3.86978e-82	0.79	0.9
comp47622_c0_seq1	340	89	gi|147905810|ref|NP_001087896.1|	66	149	Protein phosphatase 1, regulatory (inhibitor) subunit 14C	Xenopus laevis	328	5.10617e-29	0.8	0.86
comp9700_c0_seq1	1520	1290	gi|147902694|ref|NP_001083870.1|	359	435	Protein phosphatase-2A B'epsilon subunit	Xenopus laevis	396	5.71293e-36	1	1
comp31136_c0_seq1	752	3	gi|148237426|ref|NP_001087069.1|	1	250	Protein phosphatase 4, regulatory subunit 1	Xenopus laevis	1060	1.95883e-113	0.83	0.88
comp21082_c0_seq1	3	989	gi|71895105|ref|NP_001026005.1|	30	359	Protein phosphatase methylesterase 1	Gallus gallus	1294	3.62938e-140	0.78	0.81
comp24813_c0_seq1	1	1017	gi|148230476|ref|NP_001085816.1|	611	936	Protein phosphatase 6, regulatory subunit 2	Xenopus laevis	750	3.65225e-77	0.49	0.59
comp35821_c0_seq1	109	888	gi|163961197|gb|ABY50095.1|	23	282	Protein phosphatase 2A regulatory subunit B' delta isoform	Carassius auratus	1278	1.36773e-138	0.93	0.97
comp5887_c0_seq1	828	178	gi|301070256|gb|ADK55549.1|	341	559	Protein phosphatase 1G (formerly 2C), magnesium-dependent, gamma isoform	Zonotrichia albicollis	946	4.24685e-100	0.86	0.9
comp2919_c0_seq1	191	1351	gi|71895445|ref|NP_001026223.1|	1	387	Protein phosphatase 1B	Gallus gallus	1938	0	0.93	0.97
comp3137_c0_seq1	3535	2606	gi|148227642|ref|NP_001089500.1|	12	322	Protein phosphatase 2A activator, regulatory subunit 4	Xenopus laevis	1415	1.11069e-153	0.86	0.93
comp8466_c0_seq1	3723	1321	gi|147900404|ref|NP_001080016.1|	1	784	Protein phosphatase 6, regulatory subunit 1	Xenopus laevis	2735	0	0.67	0.79
comp10053_c0_seq1	719	1123	gi|147898606|ref|NP_001087867.1|	1	131	Protein phosphatase 1, regulatory (inhibitor) subunit 14A	Xenopus laevis	383	1.43582e-34	0.6	0.71
comp4713_c0_seq1	2978	2496	gi|147903539|ref|NP_001080222.1|	168	326	Protein phosphatase 1, catalytic subunit, alpha isozyme	Xenopus laevis	822	5.19244e-85	0.95	0.96
comp4779_c0_seq1	136	1419	gi|118403503|ref|NP_001072157.1|	1	428	Protein phosphatase 2, regulatory subunit B', alpha	Xenopus (Silurana) tropicalis	1905	0	0.88	0.9
comp2244_c0_seq1	1813	665	gi|147905165|ref|NP_001080366.1|	1	383	Protein phosphatase 1A	Xenopus laevis	1931	0	0.95	0.97
comp3402_c0_seq1	132	677	gi|148226607|ref|NP_001091136.1|	8	184	Protein phosphatase 1, regulatory (inhibitor) subunit 2	Xenopus laevis	515	7.49822e-50	0.61	0.68
comp3586_c0_seq2	1297	452	gi|148225138|ref|NP_001080301.1|	1	267	Protein phosphatase, Mg2+/Mn2+ dependent, 1G	Xenopus laevis	757	7.06632e-78	0.6	0.69
comp1172_c0_seq3	1199	216	gi|227436|prf||1703469D	1	327	Protein phosphatase 1 delta	Rattus norvegicus	1692	0	0.95	0.98
comp15891_c0_seq1	2	799	gi|148229791|ref|NP_001086808.1|	35	299	Protein phosphatase 1 regulatory subunit 3C	Xenopus laevis	988	1.30409e-104	0.67	0.81
comp15102_c0_seq1	1579	2967	gi|154147718|ref|NP_001093749.1|	24	486	Protein phosphatase 2, regulatory subunit B', beta	Xenopus (Silurana) tropicalis	1755	0	0.75	0.79
comp1541_c0_seq1	105	1031	gi|17149125|gb|AAL35904.1|	1	309	Protein phosphatase type 2A catalytic subunit	Homo sapiens	1681	0	0.99	1
comp1827_c0_seq2	2097	331	gi|45361663|ref|NP_989405.1|	1	589	Protein phosphatase 2, regulatory subunit A, alpha	Xenopus (Silurana) tropicalis	2910	0	0.98	0.99
comp130317_c0_seq1	9	218	gi|157136059|ref|XP_001656750.1|	131	200	Phosphatidic acid phosphatase	Aedes aegypti	282	1.10051e-23	0.67	0.84
comp71303_c0_seq1	851	12	gi|170066706|ref|XP_001868195.1|	52	334	Prostatic acid phosphatase	Culex quinquefasciatus	742	1.80537e-76	0.52	0.65
comp43078_c0_seq1	915	94	gi|224053094|ref|XP_002190278.1|	1	271	PREDICTED: similar to phosphatidic acid phosphatase type 2 domain containing 1A	Taeniopygia guttata	1261	1.38677e-136	0.85	0.93
comp93293_c0_seq1	156	7	gi|110456445|gb|ABG74711.1|	2	51	Putative acid phosphatase 1	Diaphorina citri	198	6.14285e-14	0.66	0.82
comp93361_c0_seq1	410	210	gi|149709541|ref|XP_001490385.1|	243	309	PREDICTED: similar to phosphatidic acid phosphatase type 2d, partial	Equus caballus	292	7.70705e-25	0.84	0.94
comp46881_c0_seq1	519	1	gi|149411792|ref|XP_001505793.1|	798	970	PREDICTED: similar to Histidine acid phosphatase domain containing 1	Ornithorhynchus anatinus	868	1.38587e-91	0.95	0.98
comp67127_c0_seq1	293	3	gi|157112670|ref|XP_001651840.1|	299	395	Purple acid phosphatase, putative	Aedes aegypti	471	1.3651e-45	0.85	0.91
comp16391_c0_seq1	104	856	gi|194226427|ref|XP_001491935.2|	3	253	PREDICTED: similar to phosphatidic acid phosphatase type 2 domain containing 1B	Equus caballus	966	5.16967e-102	0.69	0.8
comp52490_c0_seq1	8	637	gi|156717750|ref|NP_001096415.1|	66	275	Phosphatidic acid phosphatase type 2 domain containing 2	Xenopus (Silurana) tropicalis	878	1.87452e-92	0.77	0.88
comp12940_c0_seq1	2246	1062	gi|71895941|ref|NP_001026719.1|	26	420	Lysosomal acid phosphatase	Gallus gallus	1329	6.38603e-144	0.63	0.76
comp25340_c0_seq1	2	454	gi|223940038|ref|ZP_03631903.1|	101	255	Acid phosphatase	bacterium Ellin514	244	3.42299e-19	0.34	0.54
comp35742_c0_seq1	572	3	gi|291410612|ref|XP_002721590.1|	23	211	PREDICTED: N-acetylneuraminic acid phosphatase	Oryctolagus cuniculus	586	9.22149e-59	0.6	0.72
comp8184_c0_seq1	236	1156	gi|109123498|ref|XP_001106957.1|	16	322	PREDICTED: tartrate-resistant acid phosphatase type 5-like isoform 3	Macaca mulatta	1113	2.83747e-119	0.65	0.8
comp8290_c0_seq1	199	1413	gi|323276578|ref|NP_001190186.1|	24	429	Iron/zinc purple acid phosphatase-like protein	Xenopus (Silurana) tropicalis	1632	3.14664e-179	0.69	0.83
comp13305_c0_seq1	1132	17	gi|163914451|ref|NP_001106310.1|	40	412	Acid phosphatase 6, lysophosphatidic	Xenopus laevis	1370	6.8938e-149	0.69	0.84
comp3039_c0_seq1	486	1418	gi|149693589|ref|XP_001488078.1|	1	312	PREDICTED: similar to phosphatidic acid phosphatase type 2B	Equus caballus	1168	3.27074e-125	0.71	0.79
comp33854_c0_seq1	157	1206	gi|301610265|ref|XP_002934693.1|	30	376	PREDICTED: testicular acid phosphatase homolog	Xenopus (Silurana) tropicalis	1284	6.07799e-139	0.66	0.79
comp4185_c0_seq1	215	1057	gi|45360883|ref|NP_989117.1|	1	281	Phosphatidic acid phosphatase type 2C	Xenopus (Silurana) tropicalis	1028	2.02155e-109	0.67	0.79
Adhesive protein
comp8997_c0_seq4	497	69	gi|226731889|gb|ACO82039.1|	22	157	C-type lectin 6	Perca flavescens	270	5.36714e-22	0.39	0.53
comp8997_c0_seq5	449	42	gi|226731904|gb|ACO82046.1|	19	159	C-type lectin 13	Perca flavescens	271	3.76323e-22	0.38	0.56
comp114630_c0_seq1	473	3	gi|118779183|ref|XP_309111.3|	924	1100	C-type lectin, selectin-like (AGAP000929-PA)	Anopheles gambiae str. PEST	451	2.81776e-43	0.54	0.62
comp102969_c0_seq1	573	139	gi|88861956|gb|ABD52882.1|	18	162	C-type lectin precursor	Lachesis muta	389	9.77777e-36	0.5	0.64
comp87703_c0_seq1	204	112	gi|58332154|ref|NP_001011225.1|	223	253	C-type lectin domain family 10, member A	Xenopus (Silurana) tropicalis	145	8.57894e-08	0.74	0.87
comp26521_c0_seq1	6	425	gi|115534358|ref|NP_500441.2|	261	397	C-type lectin family member (clec-174)	Caenorhabditis elegans	232	7.06749e-18	0.38	0.56
comp26024_c0_seq1	226	2	gi|114052520|ref|NP_001040251.1|	18	92	C-type lectin 5	Bombyx mori	320	4.38877e-28	0.72	0.87
comp4521_c0_seq1	1126	539	gi|147904328|ref|NP_001087325.1|	1	193	C-type lectin domain family 3 member A homolog precursor	Xenopus laevis	757	5.7672e-78	0.74	0.82
comp134930_c0_seq1	18	224	gi|241913786|gb|ACS72241.1|	428	500	Galectin 2	Argopecten irradians	190	5.21802e-13	0.53	0.59
comp40792_c0_seq1	3	221	gi|157131538|ref|XP_001655869.1|	45	116	Galectin	Aedes aegypti	143	1.49055e-07	0.44	0.59
comp13054_c0_seq1	53	988	gi|157821763|ref|NP_001099803.1|	7	314	Galectin-12	Rattus norvegicus	818	7.13321e-85	0.51	0.68
comp237_c0_seq1	582	136	gi|148235777|ref|NP_001079041.1|	1	150	Galectin 4	Xenopus laevis	378	2.23849e-34	0.49	0.67
comp895_c0_seq1	604	203	gi|213688351|ref|NP_001135409.1|	1	135	Galectin-1	Papio anubis	443	7.65277e-42	0.59	0.76
Coagulation factors
comp69006_c0_seq1	483	49	gi|242015286|ref|XP_002428295.1|	1248	1399	Alpha-2-macroglobulin precursor, putative	Pediculus humanus corporis	205	9.51993e-15	0.32	0.53
comp27008_c0_seq1	3	3926	gi|163915015|ref|NP_001106498.1|	142	1433	Alpha-2-macroglobulin-like 1	Xenopus (Silurana) tropicalis	2799	0	0.44	0.63
comp13048_c0_seq1	95	949	gi|224043752|ref|XP_002190183.1|	23	307	PREDICTED: putative alpha 2 macroglobulin variant 1	Taeniopygia guttata	856	1.30883e-89	0.54	0.75
comp43465_c0_seq1	473	3	gi|148886682|ref|NP_001092148.1|	1	157	Coagulation factor 9	Xenopus laevis	616	2.10109e-62	0.68	0.81
comp46755_c0_seq1	678	10	gi|205361194|ref|NP_001128595.1|	116	330	Coagulation factor XI	Canis lupus familiaris	387	1.87871e-35	0.36	0.57
comp22104_c0_seq1	983	33	gi|118403808|ref|NP_001072171.1|	1	317	Coagulation factor VIII-associated 1	Xenopus (Silurana) tropicalis	1312	1.88794e-142	0.82	0.87
comp87328_c0_seq1	20	229	gi|170048515|ref|XP_001870698.1|	269	338	Coagulation factor VII	Culex quinquefasciatus	141	2.5254e-07	0.34	0.57
comp7489_c0_seq1	1370	138	gi|118403542|ref|NP_001072819.1|	39	447	Coagulation factor 7 (serum prothrombin conversion accelerator)	Xenopus (Silurana) tropicalis	1484	3.76775e-162	0.63	0.8
comp3350_c0_seq1	2473	1049	gi|62751697|ref|NP_001015728.1|	1	460	Coagulation factor 10	Xenopus (Silurana) tropicalis	1613	8.36703e-177	0.62	0.78
comp1176_c0_seq1	274	23	gi|225708406|gb|ACO10049.1|	279	362	Coagulation factor XI precursor	Osmerus mordax	209	3.20801e-15	0.45	0.63
comp880_c0_seq1	2150	384	gi|62751950|ref|NP_001015797.1|	24	607	Coagulation factor 2 (thrombin)	Xenopus (Silurana) tropicalis	2278	0	0.69	0.8
comp88231_c0_seq1	222	1	gi|157137058|ref|XP_001656998.1|	286	357	Fibrinogen and fibronectin	Aedes aegypti	174	3.76497e-11	0.46	0.73
comp153_c0_seq1	1924	455	gi|147900556|ref|NP_001081418.1|	1	487	Fibrinogen beta chain	Xenopus laevis	1915	0	0.69	0.83
comp188_c0_seq1	101	1336	gi|147902501|ref|NP_001080639.1|	28	438	Fibrinogen gamma chain	Xenopus laevis	1532	2.53828e-167	0.66	0.8
comp29721_c0_seq1	2202	520	gi|126296442|ref|XP_001374421.1|	139	715	PREDICTED: protein-glutamine gamma-glutamyltransferase 6	Monodelphis domestica	1668	0	0.55	0.72
comp5760_c0_seq1	150	2246	gi|301612113|ref|XP_002935578.1|	1	691	PREDICTED: protein-glutamine gamma-glutamyltransferase E	Xenopus (Silurana) tropicalis	1725	0	0.48	0.65
comp7841_c0_seq1	3943	1613	gi|301619382|ref|XP_002939073.1|	5	786	PREDICTED: protein-glutamine gamma-glutamyltransferase K-like	Xenopus (Silurana) tropicalis	2393	0	0.57	0.7
comp135008_c0_seq1	3	236	gi|291388819|ref|XP_002710918.1|	65	142	PREDICTED: transglutaminase 7-like	Oryctolagus cuniculus	215	6.58551e-16	0.55	0.65
comp81808_c0_seq1	506	3	gi|293346311|ref|XP_001079039.2|	276	445	PREDICTED: transglutaminase 6-like	Rattus norvegicus	610	1.04513e-61	0.64	0.8
comp43558_c0_seq1	66	281	gi|187608462|ref|NP_001120399.1|	6	77	Transglutaminase 6	Xenopus (Silurana) tropicalis	173	4.81128e-11	0.44	0.65
comp5746_c0_seq1	2220	151	gi|73992006|ref|XP_534370.2|	5	692	PREDICTED: similar to transglutaminase 3 precursor	Canis familiaris	1763	0	0.49	0.67
comp2261_c0_seq1	2986	1271	gi|147903280|ref|NP_001085410.1|	117	691	Transglutaminase 2 (C polypeptide, protein-glutamine-gamma-glutamyltransferase)	Xenopus laevis	2296	0	0.73	0.85
Toll signaling pathway
comp60183_c0_seq1	232	86	gi|90110407|gb|ABD90518.1|	1	49	Antimicrobial peptide 1	Pheretima tschiliensis	196	1.06541e-13	0.69	0.82
comp16414_c0_seq1	94	303	gi|184185453|gb|ACC68859.1|	4	72	Liver-expressed antimicrobial peptide 2 precursor (predicted)	Rhinolophus ferrumequinum	218	2.99512e-16	0.59	0.77
comp2884_c0_seq2	61	492	gi|50979214|ref|NP_001003359.1|	3	145	Cathelicidin antimicrobial peptide	Canis lupus familiaris	190	1.38645e-12	0.31	0.54
comp56028_c0_seq1	2	724	gi|242347115|gb|ACS92622.1|	276	514	Toll-like receptor 1 type 2	Anas platyrhynchos	672	1.73257e-68	0.52	0.71
comp38241_c0_seq1	3	626	gi|149638332|ref|XP_001515241.1|	962	1172	PREDICTED: similar to toll-like receptor 8	Ornithorhynchus anatinus	643	2.85335e-65	0.55	0.74
comp49000_c0_seq1	563	63	gi|290491264|ref|NP_001166500.1|	1	166	Toll-like receptor 3	Cavia porcellus	489	1.68683e-47	0.54	0.77
comp87180_c0_seq1	1	210	gi|325492667|gb|ADZ17131.1|	129	198	Toll-like receptor 10	Cervus nippon	177	1.65383e-11	0.53	0.71
comp80462_c0_seq1	2	415	gi|301622851|ref|XP_002940742.1|	760	896	PREDICTED: toll-like receptor 5-like	Xenopus (Silurana) tropicalis	568	7.57263e-57	0.71	0.9
comp31156_c0_seq1	1581	1054	gi|125630643|ref|NP_001074975.1|	424	597	Toll-like receptor adaptor molecule 1	Gallus gallus	375	2.69089e-33	0.44	0.62
comp23332_c0_seq1	6	323	gi|301626811|ref|XP_002942581.1|	518	623	PREDICTED: toll-like receptor 4-like	Xenopus (Silurana) tropicalis	334	1.05247e-29	0.58	0.78
comp32569_c0_seq1	1	711	gi|197096773|emb|CAR62394.1|	685	922	Toll-like receptor 22b	Salmo salar	789	9.38259e-82	0.6	0.74
Cell apoptosis and cell cycle
comp108203_c0_seq1	194	3	gi|304367633|gb|ADM26624.1|	1	64	Apoptosis-linked protein 2	Polypedilum vanderplanki	324	1.5088e-28	0.91	1
comp101177_c0_seq1	3	233	gi|147898807|ref|NP_001081029.1|	138	214	Apoptosis-inducing factor, mitochondrion-associated, 3	Xenopus laevis	339	2.76341e-30	0.82	0.97
comp117694_c0_seq1	236	3	gi|91077722|ref|XP_975027.1|	215	293	PREDICTED: similar to inhibitor of apoptosis 2 protein	Tribolium castaneum	292	7.73476e-25	0.65	0.78
comp12514_c0_seq1	2563	1241	gi|57163901|ref|NP_001009365.1|	1	410	Caspase-1	Felis catus	834	1.79977e-86	0.42	0.58
comp20422_c0_seq1	1563	490	gi|148233858|ref|NP_001079035.1|	59	398	Caspase 9, apoptosis-related cysteine peptidase	Xenopus laevis	999	7.12271e-106	0.56	0.69
comp30351_c0_seq1	529	242	gi|317419413|emb|CBN81450.1|	207	302	Caspase 7, apoptosis-related cysteine peptidase'	Dicentrarchus labrax	469	2.73565e-45	0.9	0.97
comp49524_c0_seq1	466	2	gi|158285916|ref|XP_308527.4|	133	293	Inhibitor of apoptosis protein (AGAP007294-PA)	Anopheles gambiae str. PEST	277	4.30244e-23	0.37	0.53
comp21666_c0_seq1	1857	1	gi|149625507|ref|XP_001520554.1|	109	733	PREDICTED: similar to cell-cycle and apoptosis regulatory protein 1	Ornithorhynchus anatinus	2115	0	0.69	0.73
comp24378_c0_seq1	344	1423	gi|301613201|ref|XP_002936104.1|	5	364	PREDICTED: apoptosis-inducing factor 3-like	Xenopus (Silurana) tropicalis	1311	4.16723e-142	0.68	0.82
comp90406_c0_seq1	43	669	gi|118404170|ref|NP_001072399.1|	54	263	Apoptosis enhancing nuclease	Xenopus (Silurana) tropicalis	741	2.79872e-76	0.64	0.82
comp7576_c0_seq1	173	1585	gi|334333101|ref|XP_001375837.2|	2	445	PREDICTED: bifunctional apoptosis regulator	Monodelphis domestica	1978	0	0.77	0.83
comp35300_c0_seq1	769	1362	gi|118099828|ref|XP_420079.2|	671	880	PREDICTED: similar to Apoptosis-associated tyrosine-protein kinase (AATYK) (Brain apoptosis-associated tyrosine kinase) (CDK5-binding protein) (p35-binding protein) (p35BP)	Gallus gallus	624	2.04751e-62	0.62	0.7
comp5954_c0_seq1	2198	1080	gi|326923442|ref|XP_003207945.1|	1	372	PREDICTED: apoptosis-inducing factor 2-like	Meleagris gallopavo	1312	5.89452e-142	0.67	0.83
comp3215_c0_seq1	1884	388	gi|57529974|ref|NP_001006474.1|	1	499	Apoptosis inhibitor 5	Gallus gallus	2191	0	0.86	0.92
comp27697_c0_seq1	3	533	gi|327283022|ref|XP_003226241.1|	28	207	PREDICTED: apoptosis regulator BAX-like	Anolis carolinensis	630	1.27278e-63	0.65	0.8
comp19147_c0_seq1	2	958	gi|327259064|ref|XP_003214358.1|	116	429	PREDICTED: apoptosis-stimulating of p53 protein 1-like	Anolis carolinensis	1279	1.19381e-138	0.82	0.88
comp2011_c0_seq1	150	1994	gi|327284830|ref|XP_003227138.1|	28	603	PREDICTED: apoptosis-inducing factor 1, mitochondrial-like	Anolis carolinensis	2062	0	0.67	0.76
comp2206_c0_seq1	2071	1529	gi|147901359|ref|NP_001086231.1|	1	181	PERP, TP53 apoptosis effector	Xenopus laevis	523	1.64851e-50	0.56	0.61
comp11909_c0_seq1	68	1003	gi|187607374|ref|NP_001120425.1|	6	281	BCL2-like 14 (apoptosis facilitator)	Xenopus (Silurana) tropicalis	434	5.93131e-40	0.35	0.54
comp4184_c0_seq1	2241	418	gi|59889568|ref|NP_001007823.1|	1	610	Inhibitor of apoptosis protein	Gallus gallus	2201	0	0.69	0.79
comp62569_c0_seq1	1030	122	gi|126297609|ref|XP_001362685.1|	1	325	PREDICTED: nuclear apoptosis-inducing factor 1-like	Monodelphis domestica	1014	7.48172e-108	0.65	0.73
comp62699_c0_seq1	370	2	gi|148700128|gb|EDL32075.1|	688	810	Cell division cycle and apoptosis regulator 1, isoform CRA_a	Mus musculus	388	5.80135e-36	0.64	0.74
comp121899_c0_seq1	19	327	gi|327266439|ref|XP_003218013.1|	262	367	PREDICTED: butyrophilin subfamily 3 member A1-like	Anolis carolinensis	268	4.68218e-22	0.5	0.7
comp25964_c0_seq2	189	548	gi|223647836|gb|ACN10676.1|	7	129	Butyrophilin subfamily 1 member A1 precursor	Salmo salar	229	2.03478e-17	0.41	0.6
comp26156_c0_seq1	420	1694	gi|311259833|ref|XP_001926087.2|	16	445	PREDICTED: butyrophilin subfamily 2 member A2	Sus scrofa	878	8.47444e-92	0.41	0.59
comp13838_c0_seq4	217	654	gi|332228323|ref|XP_003263342.1|	9	149	PREDICTED: butyrophilin subfamily 2 member A1 isoform 5	Nomascus leucogenys	262	5.09425e-21	0.38	0.6
comp104929_c0_seq1	266	6	gi|24415471|gb|AAN10150.1|	235	318	Caspase recruitment domain family member 11	Mus musculus	206	7.30119e-15	0.48	0.74
comp108922_c0_seq1	2	235	gi|118403536|ref|NP_001006161.2|	473	550	Caspase recruitment domain-containing protein 11	Gallus gallus	221	1.32694e-16	0.62	0.76
comp85107_c0_seq1	324	7	gi|327281168|ref|XP_003225321.1|	24	129	PREDICTED: programmed cell death 1 ligand 1-like	Anolis carolinensis	190	5.13868e-13	0.39	0.56
comp38039_c0_seq1	614	3	gi|326935503|ref|XP_003213809.1|	42	256	PREDICTED: programmed cell death protein 2-like, partial	Meleagris gallopavo	630	8.81176e-64	0.57	0.68
comp9672_c0_seq1	1496	96	gi|126273107|ref|XP_001368518.1|	1	469	PREDICTED: programmed cell death protein 4 isoform 1	Monodelphis domestica	1616	2.0565e-177	0.69	0.8
comp100479_c0_seq1	606	94	gi|74000885|ref|XP_853446.1|	372	542	PREDICTED: similar to programmed cell death 7	Canis familiaris	427	2.97915e-40	0.51	0.63
comp33775_c0_seq1	3	548	gi|157128931|ref|XP_001661554.1|	639	820	Programmed cell death 6-interacting protein	Aedes aegypti	428	2.52967e-40	0.51	0.61
comp10290_c0_seq1	1445	486	gi|301603821|ref|XP_002931535.1|	44	365	PREDICTED: programmed cell death protein 2	Xenopus (Silurana) tropicalis	876	1.17508e-91	0.52	0.64
comp2020_c0_seq1	1035	532	gi|224045939|ref|XP_002190072.1|	191	358	PREDICTED: programmed cell death 6	Taeniopygia guttata	827	4.05109e-86	0.89	0.96
comp31757_c0_seq1	3	566	gi|191256845|ref|NP_001122095.1|	1622	1809	Programmed cell death 11	Xenopus laevis	815	3.1272e-85	0.82	0.93
comp2869_c0_seq1	1351	995	gi|41055911|ref|NP_957471.1|	1	119	Programmed cell death protein 5	Danio rerio	500	4.84074e-48	0.86	0.93
comp1518_c0_seq1	380	1525	gi|327290407|ref|XP_003229914.1|	73	453	PREDICTED: programmed cell death protein 4-like, partial	Anolis carolinensis	1417	2.49106e-154	0.72	0.81
comp129042_c0_seq1	214	480	gi|157114529|ref|XP_001652315.1|	76	164	Rab32	Aedes aegypti	414	5.44974e-39	0.9	0.93
comp14038_c0_seq1	156	989	gi|118403982|ref|NP_001072188.1|	1	278	RAB40B, member RAS oncogene family	Xenopus (Silurana) tropicalis	1407	3.96537e-153	0.95	0.98
comp46970_c0_seq1	702	100	gi|170031849|ref|XP_001843796.1|	15	215	Rab5	Culex quinquefasciatus	942	7.95666e-100	0.91	0.95
comp21579_c0_seq1	71	289	gi|148679807|gb|EDL11754.1|	37	109	RAB4A, member RAS oncogene family, isoform CRA_a	Mus musculus	361	7.82592e-33	0.92	0.97
comp58211_c0_seq1	299	6	gi|119393797|gb|ABL74414.1|	92	188	Rab7	Aedes albopictus	450	3.70402e-43	0.87	0.96
comp100113_c0_seq1	2	238	gi|157112176|ref|XP_001657425.1|	115	193	Rab6	Aedes aegypti	389	4.37174e-36	0.99	1
comp16794_c0_seq2	1133	3	gi|147901109|ref|NP_001090651.1|	48	413	RAB11 family interacting protein 5 (class 1)	Xenopus (Silurana) tropicalis	746	9.83466e-77	0.47	0.58
comp21301_c0_seq1	351	1	gi|148682490|gb|EDL14437.1|	24	140	RAB23, member RAS oncogene family, isoform CRA_b	Mus musculus	482	1.86402e-46	0.82	0.84
comp12844_c0_seq1	524	360	gi|134023939|gb|AAI35667.1|	75	129	Rabl2a protein	Xenopus (Silurana) tropicalis	244	3.22416e-19	0.85	0.96
comp10151_c0_seq1	2	613	gi|54020781|ref|NP_001005636.1|	11	215	Rab2b, member RAS oncogene family	Xenopus (Silurana) tropicalis	933	1.58606e-98	0.89	0.93
comp10625_c0_seq1	975	316	gi|147903317|ref|NP_001090131.1|	1	222	RAB32, member RAS oncogene family	Xenopus laevis	952	1.24311e-100	0.81	0.88
comp905_c0_seq1	146	805	gi|1588651|prf||2209256A	1	220	Rab2 gene	Gallus gallus	1025	4.81861e-109	0.92	0.93
comp3610_c0_seq1	22	1941	gi|156717222|ref|NP_001096153.1|	1	600	RAB11 family interacting protein 1 (class I)	Xenopus (Silurana) tropicalis	1387	1.7838e-150	0.48	0.64
comp32795_c0_seq2	350	3	gi|289739869|gb|ADD18682.1|	79	194	Rab protein 1	Glossina morsitans morsitans	498	1.01274e-48	0.84	0.85
comp4067_c0_seq1	105	707	gi|62858707|ref|NP_001016319.1|	13	213	RAB21, member RAS oncogene family	Xenopus (Silurana) tropicalis	1010	1.96165e-107	0.96	0.98
comp2572_c1_seq1	430	1035	gi|147902449|ref|NP_001086223.1|	1	201	RAB25, member RAS oncogene family	Xenopus laevis	819	5.77032e-85	0.79	0.92
comp583_c0_seq1	4166	3567	gi|148229101|ref|NP_001083268.1|	1	200	RAB10, member RAS oncogene family	Xenopus laevis	1039	5.38386e-110	1	1
comp112159_c0_seq1	360	31	gi|154147545|ref|NP_001093742.1|	13	124	Ras association (RalGDS/AF-6) domain family member 4	Xenopus (Silurana) tropicalis	262	2.30574e-21	0.52	0.61
comp91176_c0_seq1	228	46	gi|125988387|ref|NP_780488.2|	451	508	Ras association domain-containing protein 10	Mus musculus	195	1.35758e-13	0.62	0.77
comp35657_c0_seq1	2	457	gi|55742334|ref|NP_001006706.1|	186	338	Ras association (RalGDS/AF-6) domain family member 6	Xenopus (Silurana) tropicalis	596	4.30789e-60	0.75	0.89
comp10484_c0_seq1	332	1063	gi|54020797|ref|NP_001005644.1|	8	248	Ras association (RalGDS/AF-6) domain family member 3	Xenopus (Silurana) tropicalis	806	1.64376e-83	0.7	0.76
comp82277_c0_seq1	1045	2	gi|148228299|ref|NP_001084532.1|	87	434	RAS guanyl-releasing protein 1	Xenopus laevis	1490	4.65941e-163	0.79	0.91
comp26168_c0_seq1	3	383	gi|148223465|ref|NP_001087119.1|	469	594	RAS guanyl-releasing protein 2-B	Xenopus laevis	395	7.93537e-36	0.58	0.72
comp59260_c0_seq1	765	115	gi|62858539|ref|NP_001016369.1|	1	218	Ras homolog gene family, member F (in filopodia)	Xenopus (Silurana) tropicalis	791	4.147e-82	0.66	0.83
comp97771_c0_seq1	544	41	gi|148229126|ref|NP_001088227.1|	18	184	Ras homolog enriched in brain like 1	Xenopus laevis	536	6.08376e-53	0.62	0.79
comp5211_c0_seq1	983	411	gi|213983147|ref|NP_001135707.1|	1	191	Ras homolog gene family, member G (rho G)	Xenopus (Silurana) tropicalis	934	1.45411e-98	0.92	0.96
comp19155_c0_seq1	1	504	gi|147904036|ref|NP_001087939.1|	77	243	Ras homolog gene family, member U	Xenopus laevis	702	4.32992e-72	0.77	0.89
comp965_c0_seq1	2155	1730	gi|62857977|ref|NP_001016569.1|	52	193	Ras homolog gene family, member C	Xenopus (Silurana) tropicalis	734	5.68631e-75	0.96	0.99
comp1100_c0_seq1	2059	1481	gi|89266948|emb|CAJ81715.1|	1	193	Ras homolog gene family, member A	Xenopus (Silurana) tropicalis	980	1.69926e-103	0.96	0.98
comp28905_c0_seq1	2	499	gi|56605932|ref|NP_001008466.1|	64	228	Ras-related protein Rab-33B	Gallus gallus	754	2.75145e-78	0.83	0.93
comp101450_c0_seq1	2	244	gi|28892801|ref|NP_795945.1|	91	171	Ras-related protein Rab-9B	Mus musculus	388	5.67062e-36	0.88	0.93
comp10009_c0_seq1	76	693	gi|33946329|ref|NP_005393.2|	1	206	Ras-related protein Ral-A precursor	Homo sapiens	934	1.50058e-98	0.91	0.91
comp110610_c0_seq1	3	251	gi|170044398|ref|XP_001849836.1|	105	188	Ras-related protein Rab-39B	Culex quinquefasciatus	349	1.87473e-31	0.81	0.94
comp110880_c0_seq1	1	351	gi|289742287|gb|ADD19891.1|	32	148	Ras-related GTPase	Glossina morsitans morsitans	588	3.69593e-59	0.97	0.98
comp47152_c0_seq1	256	2	gi|170046123|ref|XP_001850628.1|	8	92	Ras-related protein Rab-7	Culex quinquefasciatus	429	1.0224e-40	0.98	1
comp38390_c0_seq1	313	2	gi|150378516|ref|NP_001092894.1|	208	311	Ras-related GTP-binding protein D	Danio rerio	519	3.62812e-51	0.97	0.98
comp54081_c0_seq1	25	642	gi|157125296|ref|XP_001654277.1|	3	208	Ras-related protein Rab-8A, putative	Aedes aegypti	950	9.15803e-101	0.9	0.94
comp116807_c0_seq1	223	2	gi|307190847|gb|EFN74693.1|	124	194	Ras-related protein Rab-21	Camponotus floridanus	173	4.93385e-11	0.49	0.73
comp24034_c0_seq1	376	2	gi|6755260|ref|NP_035358.1|	105	232	Ras-related protein Rab-33A	Mus musculus	573	2.03288e-57	0.86	0.91
comp97674_c0_seq1	359	27	gi|157136703|ref|XP_001656883.1|	75	186	Ras-related protein Rab, putative	Aedes aegypti	509	5.30791e-50	0.88	0.96
comp16787_c0_seq1	869	90	gi|55742330|ref|NP_001006769.1|	1	259	Ras-related protein RAB34	Xenopus (Silurana) tropicalis	1149	1.3136e-123	0.83	0.94
comp16825_c0_seq1	1097	489	gi|226372236|gb|ACO51743.1|	1	203	Ras-related protein Rab-24	Rana catesbeiana	889	3.1281e-93	0.81	0.9
comp7054_c0_seq1	329	1111	gi|55742358|ref|NP_001006897.1|	1	261	Ras-related GTP binding A	Xenopus (Silurana) tropicalis	1338	2.15457e-145	0.99	1
comp73418_c0_seq1	105	404	gi|118405018|ref|NP_001072896.1|	48	147	Ras-related GTP binding D	Xenopus (Silurana) tropicalis	522	1.6613e-51	1	1
comp5670_c0_seq1	19	1164	gi|62857389|ref|NP_001016835.1|	1	382	Ras-related GTP binding C	Xenopus (Silurana) tropicalis	1820	0	0.91	0.95
comp40462_c0_seq2	667	137	gi|255683308|ref|NP_001157462.1|	2	186	Ras-related protein Rab-37 isoform 5	Homo sapiens	693	6.60219e-71	0.73	0.83
comp19001_c0_seq2	517	29	gi|225579124|ref|NP_598446.2|	1	163	Ras-related protein Rab-31	Mus musculus	815	3.45815e-85	0.96	0.97
comp4776_c0_seq1	315	1	gi|148687100|gb|EDL19047.1|	16	119	RAS-related C3 botulinum substrate 1, isoform CRA_b	Mus musculus	400	2.29066e-37	0.76	0.78
comp2036_c0_seq1	1672	1040	gi|60302752|ref|NP_001012569.1|	8	218	Ras-related protein Rab-11B	Gallus gallus	1072	2.65567e-114	1	1
comp2146_c0_seq1	200	787	gi|41055496|ref|NP_957436.1|	1	196	Ras-related protein Rab-1B	Danio rerio	972	3.32498e-102	0.95	0.98
comp2326_c0_seq1	1247	603	gi|18390323|ref|NP_080973.1|	1	215	Ras-related protein Rab-14	Mus musculus	1122	3.60912e-120	1	1
comp2340_c0_seq1	2460	1843	gi|147902858|ref|NP_001085234.1|	1	206	Ras-related protein ralB-B precursor	Xenopus laevis	913	1.26433e-95	0.89	0.91
comp11730_c0_seq1	967	308	gi|6679593|ref|NP_033027.1|	1	220	Ras-related protein Rab-3A	Mus musculus	1139	2.28318e-122	0.99	0.99
comp1224_c0_seq1	388	966	gi|209155118|gb|ACI33791.1|	1	192	Ras-related C3 botulinum toxin substrate 1 precursor	Salmo salar	789	1.1987e-81	0.77	0.86
comp15074_c0_seq1	1350	727	gi|45383191|ref|NP_989820.1|	1	208	Ras-related protein M-Ras	Gallus gallus	934	2.99828e-98	0.89	0.91
comp1594_c1_seq1	674	120	gi|209737764|gb|ACI69751.1|	1	185	Ras-related protein Rap-1b precursor	Salmo salar	812	1.58861e-84	0.88	0.9
comp1615_c0_seq1	2	634	gi|57524801|ref|NP_001005827.1|	6	216	Ras-related protein Rab-11A	Gallus gallus	1073	5.99809e-114	1	1
comp62703_c0_seq1	357	1	gi|62857817|ref|NP_001017246.1|	1	119	Ras-related protein Rab-19	Xenopus (Silurana) tropicalis	523	1.26678e-51	0.81	0.92
Transcription factors for immune response
comp37133_c0_seq1	2	664	gi|55741956|ref|NP_001006872.1|	7	229	B-cell CLL/lymphoma 7 protein family member A	Xenopus (Silurana) tropicalis	695	6.28054e-71	0.65	0.73
comp101952_c0_seq1	218	3	gi|62751825|ref|NP_001015777.1|	2	73	B-cell CLL/lymphoma 10	Xenopus (Silurana) tropicalis	282	1.10051e-23	0.74	0.9
comp34378_c0_seq1	751	62	gi|94536705|ref|NP_001035481.1|	9	255	B-cell lymphoma/leukemia 11A	Danio rerio	270	9.32973e-22	0.32	0.44
comp80116_c0_seq1	8	721	gi|157819207|ref|NP_001100554.1|	266	534	B-cell CLL/lymphoma 6	Rattus norvegicus	218	7.56628e-16	0.29	0.38
comp13204_c0_seq1	1	1614	gi|45382497|ref|NP_990239.1|	57	551	B-cell linker protein	Gallus gallus	771	2.15475e-79	0.37	0.48
comp13376_c0_seq1	127	8	gi|148709900|gb|EDL41846.1|	30	69	B-cell linker, isoform CRA_a	Mus musculus	130	4.75922e-06	0.62	0.75
comp19269_c0_seq1	730	26	gi|118404572|ref|NP_001072657.1|	563	797	B-cell CLL/lymphoma 11A (zinc finger protein)	Xenopus (Silurana) tropicalis	892	5.44942e-94	0.75	0.76
comp1570_c0_seq1	92	829	gi|148226587|ref|NP_001086496.1|	1	244	B-cell receptor-associated protein 31	Xenopus laevis	794	3.177e-82	0.69	0.74
comp61874_c0_seq1	14	409	gi|307078150|ref|NP_001034833.2|	68	203	B-cell translocation gene 5	Xenopus (Silurana) tropicalis	260	3.95822e-21	0.41	0.56
comp102294_c0_seq1	1	414	gi|301761662|ref|XP_002916256.1|	75	215	PREDICTED: eomesodermin homolog	Ailuropoda melanoleuca	603	6.61858e-61	0.81	0.87
comp82999_c0_seq1	14	214	gi|5931583|dbj|BAA84718.1|	566	632	Eomesodermin	Cynops pyrrhogaster	260	3.99962e-21	0.73	0.84
comp32574_c0_seq1	42	341	gi|45360515|ref|NP_988888.1|	1	96	Immediate early response gene 5-like protein	Xenopus (Silurana) tropicalis	213	1.11708e-15	0.54	0.69
comp4150_c0_seq1	72	317	gi|62858905|ref|NP_001016260.1|	1	82	Immediate early response 3 interacting protein 1	Xenopus (Silurana) tropicalis	382	2.71798e-34	0.9	0.99
comp2799_c0_seq1	322	660	gi|148236133|ref|NP_001085031.1|	5	119	Immediate early response 5	Xenopus laevis	234	1.30452e-17	0.51	0.62
comp21559_c0_seq1	1752	346	gi|148227052|ref|NP_001079588.1|	1	466	Interferon regulatory factor 3	Xenopus laevis	1043	7.48107e-111	0.47	0.6
comp11977_c0_seq1	463	1035	gi|147906326|ref|NP_001084846.1|	1	190	Interferon regulatory factor 9	Xenopus laevis	532	5.6583e-52	0.56	0.69
comp56621_c0_seq1	1696	200	gi|148227794|ref|NP_001088065.1|	1	511	Interferon regulatory factor 5	Xenopus laevis	1686	0	0.65	0.74
comp5877_c0_seq1	1013	183	gi|50355945|ref|NP_001001988.1|	250	537	Interferon regulatory factor 2-binding protein 2	Xenopus (Silurana) tropicalis	823	1.09076e-85	0.62	0.66
comp8522_c0_seq1	99	980	gi|45382261|ref|NP_990746.1|	11	301	Interferon regulatory factor 1	Gallus gallus	681	2.97198e-69	0.47	0.61
comp94157_c0_seq1	260	3	gi|172054195|gb|ACB71114.1|	1	86	Interferon-inducible protein	Marmota monax	198	6.11564e-14	0.41	0.6
comp52271_c0_seq1	378	536	gi|296482176|gb|DAA24291.1|	8	59	Pre-B-cell leukemia transcription factor 3	Bos taurus	164	6.47047e-10	0.72	0.72
comp22038_c0_seq1	342	1	gi|148224712|ref|NP_001085013.1|	5	116	Pre-B-cell leukemia transcription factor 2	Xenopus laevis	452	4.06278e-43	0.8	0.83
comp4833_c0_seq1	106	1047	gi|148234413|ref|NP_001079500.1|	1	309	Protein kinase, interferon-inducible double stranded RNA dependent activator	Xenopus laevis	1013	6.22474e-107	0.63	0.76
comp133277_c0_seq1	31	186	gi|6981186|ref|NP_036889.1|	261	312	Proto-oncogene Mas	Rattus norvegicus	153	1.0067e-08	0.58	0.71
comp71883_c0_seq1	1	225	gi|268370281|ref|NP_001161198.1|	263	337	Proto-oncogene c-Rel	Gallus gallus	243	3.75625e-19	0.64	0.82
comp6199_c0_seq4	49	1665	gi|157954043|ref|NP_001103257.1|	1	535	Proto-oncogene tyrosine-protein kinase Yrk	Gallus gallus	2433	0	0.85	0.9
comp78165_c0_seq1	2	205	gi|320170618|gb|EFW47517.1|	34	101	Proto-oncogene tyrosine-protein kinase LCK	Capsaspora owczarzaki ATCC 30864	149	2.94854e-08	0.41	0.66
Redox
comp16714_c0_seq1	395	3	gi|304367637|gb|ADM26626.1|	1	131	Cu/Zn superoxide dismutase	Polypedilum vanderplanki	584	1.07417e-58	0.82	0.92
comp135415_c0_seq1	2	235	gi|229366816|gb|ACQ58388.1|	140	217	Glutathione S-transferase Mu 3	Anoplopoma fimbria	255	1.51886e-20	0.58	0.78
comp132809_c0_seq1	1	213	gi|301312608|gb|ADK66970.1|	100	170	Glutathione S-transferase	Chironomus riparius	277	4.19594e-23	0.73	0.86
comp124743_c0_seq1	301	2	gi|157126401|ref|XP_001654620.1|	103	202	Glutathione S-transferase theta, gst	Aedes aegypti	199	4.70112e-14	0.38	0.61
comp133720_c0_seq1	204	1	gi|299822435|ref|ZP_07054321.1|	66	132	Glutathione peroxidase	Listeria grayi DSM 20601	184	2.57706e-12	0.55	0.71
comp101992_c0_seq1	236	18	gi|21435011|gb|AAM53611.1|AF513639_1	105	177	Glutathione S-transferase S1-2	Anopheles gambiae	192	3.05909e-13	0.47	0.73
comp51971_c0_seq1	50	415	gi|169636443|ref|NP_001108608.1|	3	124	Glutathione peroxidase 2	Sus scrofa	524	9.8531e-52	0.8	0.89
comp105732_c0_seq1	472	2	gi|330417879|ref|NP_001193394.1|	234	386	Glutathione S-transferase C-terminal domain-containing protein	Nasonia vitripennis	192	3.05223e-13	0.33	0.5
comp58485_c0_seq1	533	48	gi|151941836|gb|EDN60192.1|	225	386	Glutathione-dependent formaldehyde dehydrogenase	Saccharomyces cerevisiae YJM789	832	2.20174e-87	0.98	0.98
comp116910_c0_seq1	204	1	gi|148700720|gb|EDL32667.1|	32	100	Glutathione peroxidase 6, isoform CRA_c	Mus musculus	155	5.94111e-09	0.48	0.65
comp27681_c0_seq1	125	592	gi|118404180|ref|NP_001072404.1|	15	170	Glutathione peroxidase 7	Xenopus (Silurana) tropicalis	695	7.52021e-71	0.83	0.91
comp4632_c0_seq2	1	306	gi|157361557|gb|ABV44736.1|	14	115	Glutathione S-transferase-like protein	Phlebotomus papatasi	321	3.32238e-28	0.62	0.74
comp2325_c0_seq1	754	107	gi|58332184|ref|NP_001011244.1|	3	218	Glutathione S-transferase kappa 1	Xenopus (Silurana) tropicalis	836	2.44809e-87	0.71	0.85
comp2397_c0_seq1	1588	299	gi|148235509|ref|NP_001089322.1|	46	475	Glutathione reductase	Xenopus laevis	1912	0	0.82	0.93
comp1089_c0_seq1	96	809	gi|308321484|gb|ADO27893.1|	2	238	Glutathione S-transferase theta-1	Ictalurus furcatus	803	3.28497e-83	0.61	0.81
comp1111_c0_seq1	1548	991	gi|145275165|ref|NP_110453.3|	9	194	Glutathione peroxidase 1	Rattus norvegicus	725	4.22583e-74	0.73	0.82
comp273_c0_seq2	961	332	gi|10092608|ref|NP_038569.1|	1	210	Glutathione S-transferase P 1	Mus musculus	747	6.63761e-77	0.68	0.78
comp691_c0_seq1	35	625	gi|284507290|ref|NP_001165215.1|	1	196	Glutathione peroxidase 4 a	Xenopus laevis	826	3.4008e-86	0.79	0.88
comp866_c0_seq1	137	823	gi|284507299|ref|NP_001085319.2|	2	232	Glutathione peroxidase 3 a	Xenopus laevis	787	4.37893e-81	0.61	0.78
comp64633_c0_seq1	3	269	gi|76881745|gb|ABA56496.1|	16	109	Glutathione transferase	Clonorchis sinensis	188	8.86234e-13	0.41	0.61
comp131054_c0_seq1	36	221	gi|307201746|gb|EFN81425.1|	1	62	Peroxiredoxin 1	Harpegnathos saltator	272	1.64589e-22	0.81	0.9
comp66124_c0_seq1	309	1	gi|157136354|ref|XP_001663718.1|	127	230	Peroxiredoxins, prx-1, prx-2, prx-3	Aedes aegypti	454	1.2545e-43	0.86	0.9
comp1178_c0_seq1	1355	681	gi|148233854|ref|NP_001084316.1|	1	224	Peroxiredoxin 6	Xenopus laevis	957	5.18423e-101	0.8	0.88
comp1384_c0_seq1	275	988	gi|148232668|ref|NP_001085918.1|	30	267	Peroxiredoxin 4	Xenopus laevis	1176	1.23904e-126	0.92	0.95
comp1420_c0_seq1	952	200	gi|149040547|gb|EDL94585.1|	1	255	Peroxiredoxin 3	Rattus norvegicus	946	5.68794e-100	0.72	0.82
comp121128_c0_seq1	2	445	gi|170061670|ref|XP_001866335.1|	5	152	Superoxide dismutase	Culex quinquefasciatus	593	9.76969e-60	0.78	0.82
comp47574_c0_seq1	87	710	gi|124303948|gb|ABF72869.2|	1	208	Superoxide dismutase-like	Belgica antarctica	917	6.49548e-97	0.8	0.92
comp21339_c0_seq1	846	166	gi|326919342|ref|XP_003205940.1|	1	236	PREDICTED: extracellular superoxide dismutase	Cu-Zn-like	754	1.02898e-77	0.6	0.73
comp13945_c0_seq1	53	1249	gi|146261167|ref|NP_001078947.1|	3	401	Selenoprotein I	Xenopus laevis	1623	4.3658e-178	0.76	0.83
comp37911_c0_seq1	326	78	gi|156671213|ref|NP_840072.3|	3	84	Selenoprotein W	Danio rerio	233	5.34752e-18	0.52	0.69
comp7013_c0_seq1	283	537	gi|256818814|ref|NP_001157978.1|	36	120	Selenoprotein H	Canis lupus familiaris	303	1.11353e-25	0.69	0.79
comp7913_c0_seq1	6	1691	gi|116812916|ref|NP_001070901.1|	1	560	Selenoprotein N	Xenopus (Silurana) tropicalis	2217	0	0.73	0.87
comp7951_c0_seq1	1610	72	gi|169234793|ref|NP_001108489.1|	100	612	Selenoprotein O	Gallus gallus	2152	0	0.77	0.89
comp3694_c0_seq1	802	326	gi|168480083|ref|NP_001091957.2|	52	210	Selenoprotein T2 precursor	Danio rerio	600	6.33547e-60	0.67	0.84
comp3804_c0_seq1	54	191	gi|207444688|ref|NP_001087951.2|	1	46	Selenoprotein K	Xenopus laevis	213	1.09984e-14	0.85	0.91
comp3863_c0_seq1	84	596	gi|143771645|ref|NP_001006557.3|	27	196	Selenoprotein T precursor	Gallus gallus	803	1.66288e-83	0.88	0.94
comp1329_c0_seq1	2059	1742	gi|212274308|ref|NP_001085717.2|	22	127	Selenoprotein M precursor	Xenopus laevis	430	1.07695e-39	0.78	0.86
comp2789_c0_seq1	150	818	gi|144925921|ref|NP_001006908.2|	23	255	Selenoprotein P, plasma, 1-like	Xenopus (Silurana) tropicalis	543	7.187e-53	0.49	0.61
comp2791_c0_seq1	69	410	gi|261399890|ref|NP_001004972.2|	1	114	Selenoprotein X, 1	Xenopus (Silurana) tropicalis	499	1.30174e-47	0.76	0.9
comp1897_c0_seq1	99	635	gi|67191194|ref|NP_001019905.1|	1	181	Selenoprotein S	Gallus gallus	517	6.07089e-50	0.58	0.72
comp197_c0_seq1	290	1480	gi|315570276|ref|NP_001186825.1|	1	373	Selenoprotein P, plasma, 1	Xenopus laevis	820	8.68886e-85	0.48	0.57
comp510_c0_seq1	229	513	gi|169234734|ref|NP_919399.3|	1	93	Selenoprotein W, 2b	Danio rerio	300	3.32583e-25	0.65	0.77
comp62633_c0_seq1	2	205	gi|289742613|gb|ADD20054.1|	82	149	Selenoprotein	Glossina morsitans morsitans	276	5.59997e-23	0.78	0.87
comp130315_c0_seq1	216	1	gi|147900682|ref|NP_001087138.1|	11	82	Selenium-binding protein 1-B	Xenopus laevis	359	1.32047e-32	0.89	0.94
comp17546_c0_seq1	2	193	gi|148224943|ref|NP_001089396.1|	409	472	Selenium-binding protein 1-A	Xenopus laevis	307	1.39012e-26	0.83	0.91
comp2391_c0_seq1	2082	667	gi|62857797|ref|NP_001016750.1|	1	472	Selenium-binding protein 1	Xenopus (Silurana) tropicalis	2139	0	0.8	0.9
Immunoglobulin and receptors
comp134915_c0_seq1	78	197	gi|161353498|ref|NP_705937.2|	1	40	T-cell leukemia homeobox protein 2	Danio rerio	130	4.64516e-06	0.62	0.72
comp74921_c0_seq1	189	410	gi|170576778|ref|XP_001893762.1|	47	120	T-cell receptor beta chain ANA 11	Brugia malayi	170	1.22802e-10	0.41	0.55
comp70483_c0_seq1	1	240	gi|170039500|ref|XP_001847571.1|	469	548	T-cell immunomodulatory protein	Culex quinquefasciatus	294	4.51904e-25	0.66	0.8
comp71059_c0_seq1	378	1	gi|6224676|gb|AAF05900.1|AF120323_1	96	220	T-cell lymphoma invasion and metastasis 2	Homo sapiens	354	5.02207e-32	0.56	0.78
comp77991_c0_seq1	458	33	gi|46048801|ref|NP_996762.1|	25	166	T-cell surface glycoprotein CD3 zeta chain	Gallus gallus	495	2.23748e-48	0.69	0.81
comp30780_c0_seq1	8	310	gi|209735764|gb|ACI68751.1|	1	102	T-cell leukemia translocation-altered gene protein homolog	Salmo salar	242	4.78864e-19	0.48	0.55
comp69097_c0_seq1	546	1	gi|62859509|ref|NP_001015902.1|	1	191	T-cell leukemia homeobox 3	Xenopus (Silurana) tropicalis	724	1.45698e-74	0.78	0.83
comp130587_c0_seq1	10	276	gi|148229691|ref|NP_001090640.1|	1	88	Immunoglobulin superfamily, member 9	Xenopus (Silurana) tropicalis	325	1.13986e-28	0.69	0.78
comp119409_c0_seq1	9	227	gi|152002668|emb|CAL25718.1|	274	347	Immunoglobulin heavy chain constant region	Pleurodeles waltl	147	5.08851e-08	0.45	0.55
comp114050_c0_seq1	4	345	gi|83306165|emb|CAE02685.1|	15	127	Immunoglobulin M heavy chain constant region	Pleurodeles waltl	354	5.069e-32	0.6	0.77
comp30374_c0_seq1	746	138	gi|148230883|ref|NP_001089861.1|	342	545	Immunoglobulin-like domain-containing receptor 1 precursor	Xenopus laevis	427	4.71778e-40	0.5	0.6
comp57491_c0_seq1	8	688	gi|194332711|ref|NP_001123845.1|	361	584	Immunoglobulin-like domain containing receptor 2	Xenopus (Silurana) tropicalis	621	3.11045e-62	0.58	0.7
comp14630_c0_seq1	575	54	gi|296011049|ref|NP_001171617.1|	429	602	Immunoglobulin superfamily member 10 isoform 3	Homo sapiens	700	5.75736e-72	0.71	0.88
comp45515_c0_seq1	38	1282	gi|34604134|gb|AAQ79780.1|	27	443	Immunoglobulin superfamily protein	Gallus gallus	1341	1.27331e-145	0.65	0.73
comp6365_c0_seq1	1	873	gi|118404252|ref|NP_001072440.1|	53	339	Immunoglobulin (CD79A) binding protein 1	Xenopus (Silurana) tropicalis	722	4.67249e-74	0.49	0.64
comp21395_c0_seq1	1320	220	gi|166796167|gb|AAI59042.1|	165	531	Igf2bp3 protein	Xenopus (Silurana) tropicalis	1699	0	0.92	0.94
Others
comp29028_c0_seq1	373	176	gi|113931634|ref|NP_001039269.1|	847	912	E3 ubiquitin-protein ligase HACE1	Xenopus (Silurana) tropicalis	342	1.24686e-30	0.98	1
comp94737_c0_seq1	2	208	gi|55926060|ref|NP_956721.1|	263	331	E3 ubiquitin-protein ligase Siah2	Danio rerio	357	2.22444e-32	0.99	0.99
comp94829_c0_seq1	1	147	gi|170035360|ref|XP_001845538.1|	933	981	E3 ubiquitin-protein ligase MARCH6	Culex quinquefasciatus	207	5.66997e-15	0.76	0.92
comp114095_c0_seq1	203	6	gi|170032403|ref|XP_001844071.1|	2597	2655	E3 ubiquitin-protein ligase HECTD1	Culex quinquefasciatus	158	2.67566e-09	0.52	0.67
comp104203_c0_seq1	200	3	gi|148231758|ref|NP_001085123.1|	1	66	E3 ubiquitin-protein ligase RNF168	Xenopus laevis	284	6.65784e-24	0.73	0.83
comp115573_c0_seq1	248	3	gi|307207086|gb|EFN84895.1|	4081	4162	E3 ubiquitin-protein ligase HUWE1	Harpegnathos saltator	398	3.91351e-37	0.91	0.96
comp127729_c0_seq1	231	1	gi|170058951|ref|XP_001865149.1|	450	526	E3 ubiquitin-protein ligase Nedd-4	Culex quinquefasciatus	381	3.72621e-35	0.91	0.97
comp110597_c0_seq1	20	238	gi|41055764|ref|NP_956469.1|	549	617	E3 ubiquitin/ISG15 ligase TRIM25	Danio rerio	153	1.0068e-08	0.45	0.6
comp6096_c0_seq2	1	114	gi|55741970|ref|NP_001006802.1|	400	437	E3 ubiquitin-protein ligase CBL-B	Xenopus (Silurana) tropicalis	182	3.98638e-11	0.79	0.87
comp91076_c0_seq1	2	274	gi|332024530|gb|EGI64728.1|	2652	2742	E3 ubiquitin-protein ligase UBR5	Acromyrmex echinatior	422	6.4887e-40	0.85	0.95
comp9416_c0_seq1	55	1455	gi|296490292|gb|DAA32405.1|	14	443	E3 ubiquitin-protein ligase RNF25	Bos taurus	883	2.26198e-92	0.44	0.55
comp12219_c0_seq1	774	124	gi|45382265|ref|NP_990159.1|	1	220	E3 ubiquitin-protein ligase RLIM	Gallus gallus	706	2.56842e-72	0.69	0.75
comp5551_c0_seq1	1450	311	gi|115495509|ref|NP_001069743.1|	1	381	E3 ubiquitin-protein ligase KCMF1	Bos taurus	1446	1.02499e-157	0.77	0.78
comp18932_c0_seq1	787	2	gi|168273114|dbj|BAG10396.1|	1	263	E3 ubiquitin-protein ligase EDD1	synthetic construct	982	2.63624e-104	0.79	0.8
comp5198_c0_seq1	53	898	gi|147906370|ref|NP_001084782.1|	104	386	E3 ubiquitin-protein ligase RNF149 precursor	Xenopus laevis	1198	6.05146e-129	0.81	0.9
comp27614_c0_seq1	3	764	gi|57525177|ref|NP_001006188.1|	124	346	E3 ubiquitin-protein ligase RNF34	Gallus gallus	668	6.68793e-68	0.56	0.65
comp19783_c0_seq1	941	186	gi|118150986|ref|NP_001071409.1|	1	253	E3 ubiquitin-protein ligase MARCH3	Bos taurus	1259	3.91592e-136	0.93	0.96
comp3480_c0_seq2	1621	476	gi|147900446|ref|NP_001090201.1|	33	404	E3 ubiquitin-protein ligase RNF128 precursor	Xenopus laevis	1040	1.50957e-110	0.57	0.69
comp15443_c0_seq1	987	1724	gi|62859565|ref|NP_001017006.1|	1	246	E3 ubiquitin-protein ligase MARCH2	Xenopus (Silurana) tropicalis	1229	1.80038e-132	0.91	0.96
comp101920_c0_seq1	1	444	gi|50345094|ref|NP_001002218.1|	66	213	E4 binding protein 4-6	Danio rerio	346	4.21458e-31	0.5	0.62
comp9125_c0_seq1	898	173	gi|147904356|ref|NP_001083237.1|	25	269	Insulin-like growth factor binding protein 1	Xenopus laevis	889	2.183e-93	0.64	0.79
comp108619_c0_seq1	225	1	gi|13873332|dbj|BAB44154.1|	291	365	Insulin-like growth factor I receptor	Cynops pyrrhogaster	359	1.3343e-32	0.84	0.93
comp20199_c0_seq3	412	53	gi|332024294|gb|EGI64493.1|	626	744	Insulin-like growth factor-binding protein complex acid labile chain	Acromyrmex echinatior	178	2.56218e-11	0.38	0.57
comp14258_c0_seq1	795	46	gi|300679422|gb|ADK27481.1|	18	271	Insulin-like growth factor-binding protein 5 precursor	Sus scrofa	1067	1.39899e-113	0.76	0.85
comp56871_c0_seq1	277	2	gi|298105653|gb|ADI55323.1|	37	132	Insulin-like growth factor binding protein 4	Trichosurus vulpecula	272	1.59995e-22	0.57	0.73
comp5296_c0_seq1	186	1841	gi|45384194|ref|NP_990402.1|	1	552	Insulin-like growth factor 2 mRNA-binding protein 1	Gallus gallus	2347	0	0.84	0.88
comp19270_c0_seq1	1041	373	gi|155371811|ref|NP_001094504.1|	59	282	Insulin-like growth factor binding protein 3	Gallus gallus	891	1.33124e-93	0.75	0.8
comp34088_c0_seq1	560	99	gi|148229563|ref|NP_001079932.1|	7	160	Insulin-like growth factor 2 mRNA-binding protein 3-B	Xenopus laevis	647	7.26035e-66	0.8	0.88
comp93314_c0_seq1	263	6	gi|11067371|ref|NP_067688.1|	3	87	Leukotriene B4 receptor 1	Rattus norvegicus	203	1.61742e-14	0.51	0.64
comp91068_c0_seq1	3	245	gi|170050841|ref|XP_001861493.1|	417	499	Leukotriene A-4 hydrolase	Culex quinquefasciatus	236	2.39352e-18	0.54	0.69
comp94965_c0_seq1	298	20	gi|157129886|ref|XP_001661801.1|	647	739	Transferrin	Aedes aegypti	327	6.70757e-29	0.65	0.82
comp106440_c0_seq1	9	326	gi|18091763|gb|AAL58077.1|	458	559	Transferrin precursor	Aedes aegypti	234	4.08628e-18	0.4	0.69
comp5370_c0_seq1	2	1645	gi|330864779|ref|NP_001193506.1|	239	769	Transferrin receptor protein 1	Bos taurus	1661	0	0.62	0.76
comp7812_c0_seq1	1251	1	gi|118404442|ref|NP_001072704.1|	1	435	SH2 domain-containing protein 4A	Xenopus (Silurana) tropicalis	1178	1.19226e-126	0.54	0.68
comp63410_c0_seq1	1	384	gi|148233798|ref|NP_001091609.1|	273	403	SH2 domain-containing adapter protein E	Bos taurus	344	7.19395e-31	0.53	0.63
comp118422_c0_seq1	317	3	gi|156717282|ref|NP_001096183.1|	76	179	SH3 and multiple ankyrin repeat domains 2	Xenopus (Silurana) tropicalis	506	1.20477e-49	0.9	0.95
comp43334_c0_seq1	210	1	gi|166157949|ref|NP_001107384.1|	1	70	SH3 domain containing, Ysc84-like 1	Xenopus (Silurana) tropicalis	317	9.615e-28	0.91	0.94
comp91567_c0_seq1	424	2	gi|226817313|ref|NP_036441.2|	234	374	SH3 and multiple ankyrin repeat domains protein 2 isoform 1	Homo sapiens	680	7.95603e-70	0.88	0.94
comp80425_c0_seq1	370	2	gi|224994231|ref|NP_001139331.1|	23	141	SH3 domain-binding protein 2 isoform b	Mus musculus	335	8.01787e-30	0.56	0.64
comp9722_c0_seq1	53	913	gi|55926168|ref|NP_001007507.1|	53	337	SH3 and cysteine-rich domain-containing protein 3	Xenopus (Silurana) tropicalis	1306	1.81837e-141	0.84	0.91
comp68230_c0_seq1	167	298	gi|163914831|ref|NP_001106621.1|	193	236	SH3-binding domain kinase 1	Xenopus (Silurana) tropicalis	112	1.25857e-10	0.48	0.59
comp7152_c0_seq1	3	1124	gi|45361271|ref|NP_989213.1|	54	429	SH3-domain binding protein 5 (BTK-associated)	Xenopus (Silurana) tropicalis	1407	7.62584e-153	0.76	0.83
comp40297_c0_seq1	875	18	gi|71896507|ref|NP_001026336.1|	108	408	SH3 domain-binding protein 2	Gallus gallus	290	4.8661e-24	0.32	0.45
comp3285_c0_seq1	1655	1350	gi|148229363|ref|NP_001089999.1|	1	102	SH3 domain binding glutamic acid-rich protein like	Xenopus laevis	466	6.49468e-44	0.84	0.9
comp10588_c0_seq1	814	503	gi|148694518|gb|EDL26465.1|	4	107	SH3 domain binding glutamic acid-rich protein like 2, isoform CRA_b	Mus musculus	467	1.51204e-44	0.87	0.9
comp2259_c0_seq3	129	605	gi|148231348|ref|NP_001085597.1|	1	167	SH3 domain binding glutamic acid-rich protein	Xenopus laevis	512	4.54049e-50	0.63	0.71
comp23807_c0_seq1	94	789	gi|170043564|ref|XP_001849453.1|	4	235	Transketolase	Culex quinquefasciatus	1106	9.84736e-119	0.88	0.95
comp857_c0_seq1	103	1968	gi|45361299|ref|NP_989227.1|	4	625	Transketolase-like 2	Xenopus (Silurana) tropicalis	2782	0	0.85	0.91
comp9015_c0_seq3	1910	93	gi|126032299|ref|NP_001025105.1|	14	623	Ubiquitin specific protease 32	Mus musculus	2782	0	0.87	0.92
comp9040_c0_seq1	1169	63	gi|55742509|ref|NP_001006696.1|	1	368	Ubiquitin-conjugating enzyme E2Q family member 2	Xenopus (Silurana) tropicalis	1696	0	0.9	0.91
comp130926_c0_seq1	240	1	gi|170029911|ref|XP_001842834.1|	543	623	Ubiquitin conjugation factor E4 A	Culex quinquefasciatus	200	3.56433e-14	0.49	0.7
comp105303_c0_seq1	232	149	gi|157106259|ref|XP_001649243.1|	125	152	Ubiquitin conjugating enzyme, putative	Aedes aegypti	130	4.74658e-06	0.86	0.96
comp126256_c0_seq1	361	281	gi|316976948|gb|EFV60139.1|	136	162	Ubiquitin-conjugating enzyme E2 2	Trichinella spiralis	132	2.7471e-06	0.85	0.96
comp123883_c0_seq1	364	2	gi|170045918|ref|XP_001850537.1|	9	129	Ubiquitin-conjugating enzyme E2 J2	Culex quinquefasciatus	556	1.89767e-55	0.82	0.91
comp28898_c0_seq1	1254	148	gi|163914907|ref|NP_001106637.1|	1	369	Ubiquitin specific peptidase 46	Xenopus (Silurana) tropicalis	1836	0	0.94	0.97
comp95184_c0_seq1	2	232	gi|170053250|ref|XP_001862587.1|	1193	1269	Ubiquitin-protein ligase	Culex quinquefasciatus	349	1.91372e-31	0.75	0.92
comp114099_c0_seq1	265	2	gi|112983864|ref|NP_001037390.1|	10	97	Ubiquitin-conjugating enzyme E2L	Bombyx mori	414	5.55157e-39	0.83	0.95
comp111831_c0_seq1	163	8	gi|299117158|emb|CBN75122.1|	67	120	Ubiquitin	Ectocarpus siliculosus	236	2.45121e-18	0.83	0.87
comp112882_c0_seq1	249	4	gi|332021207|gb|EGI61592.1|	73	154	Ubiquitin-conjugating enzyme E2-17 kDa	Acromyrmex echinatior	446	1.05961e-42	0.99	1
comp85179_c0_seq1	293	6	gi|157110193|ref|XP_001650993.1|	629	724	Ubiquitin-activating enzyme E1	Aedes aegypti	440	5.38758e-42	0.88	0.93
comp85877_c0_seq1	224	9	gi|332023496|gb|EGI63735.1|	430	501	Ubiquitin carboxyl-terminal hydrolase 14	Acromyrmex echinatior	285	5.09925e-24	0.67	0.83
comp3942_c0_seq1	78	584	gi|229368152|gb|ACQ59056.1|	1	169	Ubiquitin-conjugating enzyme E2 G1	Anoplopoma fimbria	847	9.37464e-89	0.92	0.96
comp50954_c0_seq1	1	888	gi|313661462|ref|NP_001186345.1|	1109	1405	Ubiquitin carboxyl-terminal hydrolase 34	Gallus gallus	1389	1.83998e-151	0.91	0.93
comp6221_c0_seq1	26	520	gi|226372710|gb|ACO51980.1|	1	165	Ubiquitin-conjugating enzyme E2 G2	Rana catesbeiana	866	3.80767e-90	0.98	0.99
comp21561_c0_seq1	1005	229	gi|148232531|ref|NP_001088550.1|	1	259	Ubiquitin-conjugating enzyme E2, J2	Xenopus laevis	1204	7.76444e-130	0.88	0.92
comp117208_c0_seq1	291	1	gi|156717782|ref|NP_001096431.1|	70	166	Ubiquitin associated and SH3 domain containing B	Xenopus (Silurana) tropicalis	496	1.72911e-48	0.92	0.97
comp47510_c0_seq1	11	487	gi|157127884|ref|XP_001655066.1|	158	318	Ubiquitin carboxyl-terminal hydrolase isozyme L5	Aedes aegypti	677	1.7503e-69	0.8	0.93
comp47923_c0_seq1	700	164	gi|224809307|ref|NP_038947.2|	396	566	Ubiquitin carboxyl-terminal hydrolase 21	Mus musculus	717	9.69533e-74	0.75	0.85
comp43837_c0_seq1	846	1	gi|153792416|ref|NP_001093229.1|	2	283	Ubiquitin carboxyl-terminal hydrolase 3	Equus caballus	1391	9.94788e-152	0.89	0.95
comp9385_c0_seq1	1702	2	gi|187608155|ref|NP_001120167.1|	1	566	Ubiquitin specific peptidase 48	Xenopus (Silurana) tropicalis	2530	0	0.81	0.9
comp11984_c0_seq1	1230	373	gi|187607291|ref|NP_001120489.1|	1	283	Ubiquitin domain-containing protein UBFD1	Xenopus (Silurana) tropicalis	1167	1.91156e-125	0.78	0.86
comp16212_c0_seq1	1	2229	gi|118404614|ref|NP_001072879.1|	690	1435	Ubiquitin specific peptidase 19	Xenopus (Silurana) tropicalis	2685	0	0.7	0.79
comp16271_c0_seq1	21	1241	gi|71895521|ref|NP_001026645.1|	1	408	Ubiquitin-associated domain-containing protein 1	Gallus gallus	1472	8.84864e-161	0.73	0.79
comp16500_c0_seq1	306	70	gi|289742331|gb|ADD19913.1|	12	90	Ubiquitin-like protein S	Glossina morsitans morsitans	405	6.04491e-38	0.97	0.99
comp16743_c0_seq1	59	985	gi|148238291|ref|NP_001086746.1|	1	309	Ubiquitin specific peptidase 25	Xenopus laevis	1461	9.8087e-160	0.91	0.96
comp23129_c0_seq1	4	594	gi|57525532|ref|NP_001006268.1|	147	344	Ubiquitin-associated domain-containing protein 2 precursor	Gallus gallus	609	5.0101e-61	0.63	0.77
comp6894_c0_seq1	1598	1062	gi|213512666|ref|NP_001133587.1|	27	205	Ubiquitin-conjugating enzyme E2 R1	Salmo salar	909	2.61379e-95	0.91	0.98
comp7107_c0_seq1	993	76	gi|45383542|ref|NP_989632.1|	1	307	Ubiquitin fusion degradation protein 1 homolog	Gallus gallus	1488	8.85903e-163	0.91	0.96
comp73586_c0_seq1	401	6	gi|240849623|ref|NP_001155865.1|	265	392	Ubiquitin specific peptidase like 1	Gallus gallus	411	1.21968e-38	0.6	0.75
comp5663_c0_seq1	844	302	gi|119610850|gb|EAW90444.1|	1	179	Ubiquitin-conjugating enzyme E2G 1 (UBC7 homolog, yeast), isoform CRA_d	Homo sapiens	886	4.12151e-93	0.93	0.96
comp5711_c0_seq1	76	1017	gi|115496284|ref|NP_001068832.1|	1	314	Ubiquitin-like-conjugating enzyme ATG3	Bos taurus	1347	1.73605e-146	0.81	0.86
comp12989_c0_seq1	101	358	gi|118404876|ref|NP_001072891.1|	1	86	Ubiquitin-conjugating enzyme E2D 1	Xenopus (Silurana) tropicalis	472	1.0359e-45	0.99	0.99
comp94316_c0_seq1	318	1	gi|157120908|ref|XP_001659789.1|	2375	2480	Ubiquitin ligase E3 alpha	Aedes aegypti	414	5.58857e-39	0.66	0.86
comp7754_c0_seq2	186	383	gi|345829|pir||B42856	9	73	Ubiquitin carrier protein E2 - human	Homo sapiens	254	1.99547e-20	0.73	0.89
comp79630_c0_seq1	319	2	gi|157133599|ref|XP_001656268.1|	89	193	Ubiquitin carboxyl-terminal hydrolase isozyme L3	Aedes aegypti	283	8.62974e-24	0.45	0.72
comp25926_c0_seq1	885	1	gi|147899286|ref|NP_001087645.1|	1	295	Ubiquitin specific peptidase 38	Xenopus laevis	1297	1.07918e-140	0.85	0.93
comp40534_c0_seq1	3	383	gi|157115813|ref|XP_001658294.1|	181	307	Ubiquitin-conjugating enzyme variant	Aedes aegypti	540	1.36914e-53	0.72	0.85
comp17171_c0_seq1	1413	1	gi|126722847|ref|NP_001075840.1|	12	488	Ubiquitin-like modifier-activating enzyme 1	Oryctolagus cuniculus	1560	5.78247e-171	0.63	0.79
comp3001_c0_seq1	118	336	gi|148227592|ref|NP_001089053.1|	1	73	Ubiquitin-like protein 5	Xenopus laevis	379	8.22287e-35	0.96	0.99
comp3308_c0_seq2	1019	585	gi|62858841|ref|NP_001016276.1|	1	145	Ubiquitin-conjugating enzyme E2v2	Xenopus (Silurana) tropicalis	659	1.0827e-66	0.85	0.89
comp5231_c0_seq1	125	406	gi|192451471|ref|NP_001122257.1|	1	90	Ubiquitin-like	Danio rerio	203	3.49634e-14	0.45	0.67
comp69703_c0_seq1	405	58	gi|170058935|ref|XP_001865141.1|	43	158	Ubiquitin-conjugating enzyme E2 H	Culex quinquefasciatus	594	7.40939e-60	0.91	0.97
comp4658_c0_seq1	3677	348	gi|328887906|ref|NP_001178205.2|	1	1137	Ubiquitin-associated protein 2	Bos taurus	2711	0	0.53	0.63
comp4682_c0_seq1	2730	379	gi|57524928|ref|NP_001006130.1|	1	774	Ubiquitin carboxyl-terminal hydrolase 10	Gallus gallus	2965	0	0.76	0.82
comp4809_c0_seq1	1311	628	gi|147906651|ref|NP_001088200.1|	1	228	Ubiquitin carboxyl-terminal esterase L3 (ubiquitin thiolesterase)	Xenopus laevis	1032	8.86059e-110	0.85	0.95
comp3543_c0_seq7	206	1135	gi|260166704|ref|NP_001159455.1|	745	1112	Ubiquitin-associated protein 2-like isoform 3	Mus musculus	965	5.50605e-102	0.54	0.6
comp3589_c0_seq1	79	330	gi|62859321|ref|NP_001016988.1|	1	84	Ubiquitin-fold modifier 1	Xenopus (Silurana) tropicalis	421	2.08208e-39	0.98	1
comp139_c0_seq1	3	251	gi|334362473|gb|AEG78435.1|	30	112	Ubiquitin C variant 3	Epinephelus coioides	417	2.4428e-39	1	1
comp15060_c0_seq1	83	1219	gi|315075289|ref|NP_001186677.1|	1	380	Ubiquitin-like protein 7	Gallus gallus	1221	9.98128e-132	0.66	0.72
comp4341_c0_seq1	127	660	gi|148224367|ref|NP_001088929.1|	1	178	Ubiquitin-conjugating enzyme E2C	Xenopus laevis	799	3.66417e-83	0.84	0.93
comp2808_c0_seq1	659	204	gi|52346156|ref|NP_001005124.1|	1	152	Ubiquitin-conjugating enzyme E2B	Xenopus (Silurana) tropicalis	799	3.25236e-83	0.99	1
comp1614_c0_seq1	2545	2093	gi|62859589|ref|NP_001016063.1|	1	151	Ubiquitin-conjugating enzyme E2L 3	Xenopus (Silurana) tropicalis	580	5.17873e-57	0.71	0.85
comp1710_c0_seq1	767	339	gi|148233776|ref|NP_001088106.1|	59	201	Ubiquitin-conjugating enzyme E2E 2	Xenopus laevis	777	2.41751e-80	1	1
comp1710_c0_seq2	881	339	gi|45360717|ref|NP_989032.1|	20	200	Ubiquitin-conjugating enzyme E2E 1	Xenopus (Silurana) tropicalis	879	3.45321e-92	0.93	0.95
comp610_c0_seq1	32	493	gi|10444495|gb|AAG17922.1|AF300336_1	1	154	Ubiquitin-conjugating enzyme	Homo sapiens	715	3.91652e-73	0.89	0.9
comp65020_c0_seq1	258	1	gi|189230348|ref|NP_001121498.1|	325	410	Ubiquitin specific peptidase 15	Xenopus (Silurana) tropicalis	446	1.08855e-42	0.95	1
