# Supplementary material for: Transcriptomic Analysis of Endangered Chinese Salamander: Identification of Immune, Sex and Reproduction-Related Genes and Genetic Markers
Source: PLoS One. 2014 Jan 31;9(1):e87940. doi: 10.1371/journal.pone.0087940 (PMC3909259; doi:10.1371/journal.pone.0087940)
Supplement: Table S5 — Putative sequences related to reproduction. (XLS) [file pone.0087940.s005.xls]

## Sheet: Sheet1
Query-Name	%-Ident	%-Simil	Q-Begin	Q-End	Hit-Name	H-Begin	H-End	Description	Matched species
comp7825_c1_seq1	0.83	0.92	2635	1670	gi|45360559|ref|NP_988952.1|	1	322	Degenerative spermatocyte homolog 3, lipid desaturase	Xenopus (Silurana) tropicalis
comp262_c0_seq1	0.89	0.99	720	199	gi|226372854|gb|ACO52052.1|	1	174	Ferritin heavy chain, oocyte isoform	Rana catesbeiana
comp978_c0_seq1	0.77	0.87	698	168	gi|226372610|gb|ACO51930.1|	1	177	Ferritin light chain, oocyte isoform	Rana catesbeiana
comp17111_c0_seq1	0.95	0.98	181	438	gi|148237360|ref|NP_001080664.1|	1	86	Motile sperm domain containing 1	Xenopus laevis
comp5650_c0_seq1	0.6	0.71	3970	3332	gi|52345718|ref|NP_001004905.1|	22	227	Motile sperm domain containing 3	Xenopus (Silurana) tropicalis
comp5650_c0_seq2	0.6	0.71	3970	3332	gi|52345718|ref|NP_001004905.1|	22	227	Motile sperm domain containing 3	Xenopus (Silurana) tropicalis
comp84423_c0_seq1	0.83	0.92	199	2	gi|220677994|emb|CAX14101.1|	12	77	Novel protein similar to H.sapiens testis-specific kinase	Danio rerio
comp51051_c0_seq1	0.68	0.84	2	634	gi|148225775|ref|NP_001089128.1|	62	268	Oocyte antigenic protein	Xenopus laevis
comp72358_c0_seq1	0.37	0.51	1310	690	gi|213626717|gb|AAI69951.1|	6	250	Oocyte-specific histone mRNA stem-loop binding protein	Xenopus laevis
comp32766_c0_seq1	0.56	0.72	154	1845	gi|157427698|ref|NP_001098755.1|	1	566	Outer dense fiber of sperm tails 2	Xenopus (Silurana) tropicalis
comp62142_c0_seq1	0.3	0.47	383	3	gi|242021355|ref|XP_002431110.1|	135	273	Peroxisomal N1-acetyl-spermine/spermidine oxidase precursor, putative	Pediculus humanus corporis
comp82424_c0_seq1	0.77	0.92	160	2	gi|291401839|ref|XP_002717282.1|	284	336	PREDICTED: adenosine deaminase domain containing 1 (testis-specific)	Oryctolagus cuniculus
comp32605_c0_seq1	0.85	0.91	559	1431	gi|126302848|ref|XP_001374540.1|	1	290	PREDICTED: dual specificity testis-specific protein kinase 1-like	Monodelphis domestica
comp47897_c0_seq1	0.75	0.83	17	523	gi|326925308|ref|XP_003208859.1|	337	501	PREDICTED: dual specificity testis-specific protein kinase 2-like	Meleagris gallopavo
comp87902_c0_seq1	0.44	0.57	527	6	gi|327279137|ref|XP_003224314.1|	657	829	PREDICTED: LOW QUALITY PROTEIN: sperm flagellar protein 2-like	Anolis carolinensis
comp42745_c0_seq1	0.86	0.91	528	1	gi|326914315|ref|XP_003203471.1|	724	898	PREDICTED: LOW QUALITY PROTEIN: spermatogenesis-associated protein 13-like	Meleagris gallopavo
comp21086_c0_seq1	0.93	0.96	601	2	gi|326914315|ref|XP_003203471.1|	918	1117	PREDICTED: LOW QUALITY PROTEIN: spermatogenesis-associated protein 13-like	Meleagris gallopavo
comp51283_c0_seq1	0.86	0.95	333	1	gi|327288544|ref|XP_003228986.1|	87	197	PREDICTED: motile sperm domain-containing protein 1-like	Anolis carolinensis
comp36719_c0_seq1	0.7	0.84	976	2	gi|327268238|ref|XP_003218905.1|	136	458	PREDICTED: motile sperm domain-containing protein 2-like	Anolis carolinensis
comp3027_c0_seq1	0.59	0.75	512	1354	gi|326925312|ref|XP_003208861.1|	207	471	PREDICTED: nuclear autoantigenic sperm protein-like	Meleagris gallopavo
comp61303_c0_seq1	0.63	0.8	53	202	gi|301625683|ref|XP_002942026.1|	334	384	PREDICTED: oocyte zinc finger protein XlCOF28-like	Xenopus (Silurana) tropicalis
comp48088_c0_seq2	0.58	0.74	14	766	gi|326666714|ref|XP_003198348.1|	231	481	PREDICTED: oocyte zinc finger protein XlCOF6-like	Danio rerio
comp23148_c0_seq1	0.67	0.79	2	184	gi|326680765|ref|XP_003201615.1|	144	204	PREDICTED: oocyte zinc finger protein XlCOF6-like	Danio rerio
comp64833_c0_seq1	0.59	0.66	7	219	gi|326670218|ref|XP_003199164.1|	193	263	PREDICTED: oocyte zinc finger protein XlCOF6-like	Danio rerio
comp132513_c0_seq1	0.45	0.66	20	211	gi|326667165|ref|XP_003198508.1|	171	234	PREDICTED: oocyte zinc finger protein XlCOF6-like	Danio rerio
comp35042_c0_seq1	0.41	0.57	8	259	gi|326666804|ref|XP_003198381.1|	4	98	PREDICTED: oocyte zinc finger protein XlCOF6-like	Danio rerio
comp129090_c0_seq1	0.66	0.8	249	4	gi|326667165|ref|XP_003198508.1|	181	262	PREDICTED: oocyte zinc finger protein XlCOF6-like	Danio rerio
comp3683_c0_seq1	0.36	0.6	1158	940	gi|301624189|ref|XP_002941409.1|	484	556	PREDICTED: oocyte zinc finger protein XlCOF6-like	Xenopus (Silurana) tropicalis
comp48557_c0_seq1	0.57	0.72	2	244	gi|326667214|ref|XP_003198527.1|	204	284	PREDICTED: oocyte zinc finger protein XlCOF6-like isoform 3	Danio rerio
comp72548_c0_seq1	0.42	0.53	453	151	gi|327266670|ref|XP_003218127.1|	82	185	PREDICTED: oocyte zinc finger protein XlCOF6-like, partial	Anolis carolinensis
comp47489_c0_seq1	0.55	0.73	27	362	gi|301630573|ref|XP_002944391.1|	128	239	PREDICTED: oocyte zinc finger protein XlCOF6-like, partial	Xenopus (Silurana) tropicalis
comp91786_c0_seq1	0.52	0.64	396	130	gi|301621203|ref|XP_002939937.1|	489	576	PREDICTED: oocyte zinc finger protein XlCOF7.1-like	Xenopus (Silurana) tropicalis
comp82954_c0_seq1	0.44	0.63	256	128	gi|301632440|ref|XP_002945293.1|	212	254	PREDICTED: oocyte zinc finger protein XlCOF7.1-like	Xenopus (Silurana) tropicalis
comp72358_c0_seq2	0.48	0.65	1154	690	gi|301614839|ref|XP_002936880.1|	79	233	PREDICTED: oocyte-specific histone RNA stem-loop-binding protein 2-like	Xenopus (Silurana) tropicalis
comp7032_c0_seq1	0.64	0.74	91	1575	gi|334313744|ref|XP_003339945.1|	11	502	PREDICTED: peroxisomal N(1)-acetyl-spermine/spermidine oxidase-like	Monodelphis domestica
comp135642_c0_seq1	0.65	0.89	98	262	gi|66525345|ref|XP_396922.2|	21	75	PREDICTED: peroxisomal N(1)-acetyl-spermine/spermidine oxidase-like isoform 1	Apis mellifera
comp6427_c0_seq1	0.82	0.91	345	1556	gi|327286052|ref|XP_003227745.1|	1	402	PREDICTED: phosphorylase b kinase gamma catalytic chain, testis/liver isoform-like	Anolis carolinensis
comp104091_c0_seq1	0.62	0.78	4	237	gi|224073333|ref|XP_002193651.1|	210	287	PREDICTED: pregnancy-associated plasma protein A, pappalysin 1	Taeniopygia guttata
comp39332_c0_seq1	0.83	0.91	923	18	gi|224073333|ref|XP_002193651.1|	370	670	PREDICTED: pregnancy-associated plasma protein A, pappalysin 1	Taeniopygia guttata
comp42833_c0_seq1	0.62	0.73	59	547	gi|291398239|ref|XP_002715805.1|	96	259	PREDICTED: round spermatid basic protein 1 isoform 2	Oryctolagus cuniculus
comp22354_c0_seq1	0.77	0.83	1291	2	gi|126340481|ref|XP_001370963.1|	422	846	PREDICTED: round spermatid basic protein 1-like protein	Monodelphis domestica
comp4844_c0_seq1	0.58	0.71	2274	757	gi|118087236|ref|XP_418360.2|	439	960	PREDICTED: similar to infertility-related sperm protein	Gallus gallus
comp62435_c0_seq1	0.57	0.68	3	212	gi|118087236|ref|XP_418360.2|	284	352	PREDICTED: similar to infertility-related sperm protein	Gallus gallus
comp24374_c0_seq1	0.72	0.87	80	484	gi|149638350|ref|XP_001515471.1|	7	141	PREDICTED: similar to Motile sperm domain containing 2	Ornithorhynchus anatinus
comp40584_c0_seq1	0.67	0.87	1213	413	gi|73967880|ref|XP_548436.2|	533	803	PREDICTED: similar to outer dense fiber of sperm tails 2 isoform 1 isoform 1	Canis familiaris
comp49648_c0_seq1	0.75	0.84	226	2	gi|118099221|ref|XP_415522.2|	306	380	PREDICTED: similar to pregnancy-associated plasma protein A	Gallus gallus
comp84136_c0_seq1	0.89	0.92	1	366	gi|118099221|ref|XP_415522.2|	99	220	PREDICTED: similar to pregnancy-associated plasma protein A	Gallus gallus
comp68636_c0_seq1	0.78	0.92	433	5	gi|118099221|ref|XP_415522.2|	1072	1214	PREDICTED: similar to pregnancy-associated plasma protein A	Gallus gallus
comp31015_c0_seq1	0.74	0.85	2	1210	gi|118099221|ref|XP_415522.2|	674	1074	PREDICTED: similar to pregnancy-associated plasma protein A	Gallus gallus
comp111276_c0_seq1	0.89	0.97	2	328	gi|149449017|ref|XP_001517136.1|	161	269	PREDICTED: similar to pregnancy-induced growth inhibitor	Ornithorhynchus anatinus
comp96654_c0_seq1	0.5	0.75	14	229	gi|73997687|ref|XP_854220.1|	1381	1451	PREDICTED: similar to pregnancy-zone protein	Canis familiaris
comp11051_c0_seq1	0.34	0.43	1098	388	gi|118116787|ref|XP_427996.2|	107	331	PREDICTED: similar to reproductive homeobox on X chromosome 2, partial	Gallus gallus
comp25284_c0_seq1	0.71	0.79	5	529	gi|118082047|ref|XP_001231903.1|	131	303	PREDICTED: similar to Round spermatid basic protein 1-like	Gallus gallus
comp56698_c0_seq1	0.6	0.74	690	1	gi|149586319|ref|XP_001506694.1|	7	229	PREDICTED: similar to sperm associated antigen 1, partial	Ornithorhynchus anatinus
comp25704_c0_seq1	0.56	0.66	786	1	gi|73966438|ref|XP_866070.1|	97	370	PREDICTED: similar to sperm associated antigen 9 isoform 1 isoform 10	Canis familiaris
comp37203_c0_seq1	0.41	0.61	289	507	gi|149411934|ref|XP_001511177.1|	357	429	PREDICTED: similar to Spermatogenesis associated 2-like	Ornithorhynchus anatinus
comp22928_c0_seq1	0.44	0.61	984	253	gi|149411934|ref|XP_001511177.1|	1	238	PREDICTED: similar to Spermatogenesis associated 2-like	Ornithorhynchus anatinus
comp22928_c0_seq2	0.46	0.62	780	253	gi|149411934|ref|XP_001511177.1|	68	238	PREDICTED: similar to Spermatogenesis associated 2-like	Ornithorhynchus anatinus
comp88071_c0_seq1	0.81	0.92	300	1	gi|73984095|ref|XP_540960.2|	342	441	PREDICTED: similar to spermatogenesis associated factor SPAF	Canis familiaris
comp128928_c0_seq1	0.67	0.77	42	362	gi|149412535|ref|XP_001506393.1|	1	108	PREDICTED: similar to spermatogenesis associated glutamate (E)-rich protein 4d	Ornithorhynchus anatinus
comp81193_c0_seq1	0.46	0.64	3	224	gi|149412535|ref|XP_001506393.1|	400	473	PREDICTED: similar to spermatogenesis associated glutamate (E)-rich protein 4d	Ornithorhynchus anatinus
comp65466_c0_seq1	0.73	0.84	2	274	gi|118087383|ref|XP_418433.2|	306	396	PREDICTED: similar to testis specific protein	Gallus gallus
comp8279_c0_seq4	0.27	0.52	208	543	gi|156550358|ref|XP_001607396.1|	1668	1783	PREDICTED: similar to vitellogenin	Nasonia vitripennis
comp8279_c0_seq5	0.27	0.52	144	479	gi|156550358|ref|XP_001607396.1|	1668	1783	PREDICTED: similar to vitellogenin	Nasonia vitripennis
comp74319_c0_seq1	0.41	0.56	1541	3	gi|149708803|ref|XP_001500935.1|	347	876	PREDICTED: sperm associated antigen 17	Equus caballus
comp79217_c0_seq1	0.71	0.84	394	188	gi|301613644|ref|XP_002936340.1|	161	229	PREDICTED: sperm flagellar protein 1-like	Xenopus (Silurana) tropicalis
comp42711_c0_seq1	0.56	0.74	1	537	gi|301621321|ref|XP_002940003.1|	1383	1561	PREDICTED: sperm flagellar protein 2-like, partial	Xenopus (Silurana) tropicalis
comp56315_c0_seq1	0.43	0.56	1	648	gi|301621321|ref|XP_002940003.1|	1161	1380	PREDICTED: sperm flagellar protein 2-like, partial	Xenopus (Silurana) tropicalis
comp47400_c0_seq1	0.7	0.9	1	384	gi|301621321|ref|XP_002940003.1|	59	186	PREDICTED: sperm flagellar protein 2-like, partial	Xenopus (Silurana) tropicalis
comp53908_c0_seq1	0.68	0.78	2	121	gi|301621321|ref|XP_002940003.1|	853	892	PREDICTED: sperm flagellar protein 2-like, partial	Xenopus (Silurana) tropicalis
comp49989_c0_seq1	0.51	0.66	447	16	gi|301621321|ref|XP_002940003.1|	1591	1735	PREDICTED: sperm flagellar protein 2-like, partial	Xenopus (Silurana) tropicalis
comp43919_c0_seq1	0.64	0.78	285	722	gi|301621321|ref|XP_002940003.1|	1016	1161	PREDICTED: sperm flagellar protein 2-like, partial	Xenopus (Silurana) tropicalis
comp40622_c0_seq1	0.67	0.77	501	1	gi|301621321|ref|XP_002940003.1|	436	602	PREDICTED: sperm flagellar protein 2-like, partial	Xenopus (Silurana) tropicalis
comp42570_c0_seq1	0.73	0.9	245	9	gi|311264252|ref|XP_003130070.1|	1	79	PREDICTED: sperm surface protein Sp17-like isoform 1	Sus scrofa
comp34402_c0_seq1	0.39	0.57	991	2	gi|296209001|ref|XP_002751340.1|	1743	2068	PREDICTED: sperm-associated antigen 17	Callithrix jacchus
comp67396_c0_seq1	0.76	0.88	286	188	gi|326912812|ref|XP_003202740.1|	90	122	PREDICTED: sperm-associated antigen 17-like	Meleagris gallopavo
comp16155_c0_seq1	0.39	0.6	2513	5266	gi|301616456|ref|XP_002937673.1|	619	1497	PREDICTED: sperm-associated antigen 5-like	Xenopus (Silurana) tropicalis
comp15835_c0_seq1	0.76	0.81	2001	73	gi|126294271|ref|XP_001371295.1|	66	704	PREDICTED: spermatid perinuclear RNA-binding protein-like	Monodelphis domestica
comp83742_c0_seq1	0.89	0.94	108	1	gi|335280972|ref|XP_003122205.2|	1	36	PREDICTED: spermatid perinuclear RNA-binding protein-like	Sus scrofa
comp98762_c0_seq1	0.27	0.52	361	2	gi|194211164|ref|XP_001917861.1|	156	273	PREDICTED: spermatogenesis associated 1	Equus caballus
comp53216_c0_seq1	0.4	0.55	1	738	gi|149698244|ref|XP_001502977.1|	93	345	PREDICTED: spermatogenesis associated 5 isoform 1	Equus caballus
comp52690_c0_seq1	0.61	0.73	1161	151	gi|301613137|ref|XP_002936071.1|	52	386	PREDICTED: spermatogenesis-associated protein 17-like	Xenopus (Silurana) tropicalis
comp108143_c0_seq1	0.64	0.85	394	2	gi|301604077|ref|XP_002931742.1|	331	461	PREDICTED: spermatogenesis-associated protein 1-like	Xenopus (Silurana) tropicalis
comp22751_c0_seq1	0.69	0.83	2244	37	gi|327264961|ref|XP_003217277.1|	1	739	PREDICTED: spermatogenesis-associated protein 20-like	Anolis carolinensis
comp14780_c0_seq1	0.7	0.81	216	1775	gi|326936449|ref|XP_003214266.1|	1	523	PREDICTED: spermatogenesis-associated protein 2-like	Meleagris gallopavo
comp100107_c0_seq1	0.69	0.84	205	2	gi|328787695|ref|XP_625214.3|	680	747	PREDICTED: spermatogenesis-associated protein 5-like	Apis mellifera
comp39595_c0_seq1	0.82	0.88	463	101	gi|301623590|ref|XP_002941102.1|	672	792	PREDICTED: spermatogenesis-associated protein 5-like	Xenopus (Silurana) tropicalis
comp36958_c0_seq1	0.74	0.87	1186	2	gi|326926688|ref|XP_003209530.1|	157	550	PREDICTED: spermatogenesis-associated protein 5-like protein 1-like, partial	Meleagris gallopavo
comp18308_c0_seq1	0.57	0.7	925	77	gi|301603619|ref|XP_002931460.1|	22	302	PREDICTED: spermatogenesis-associated protein 6-like	Xenopus (Silurana) tropicalis
comp18308_c0_seq2	0.52	0.64	739	77	gi|301603619|ref|XP_002931460.1|	84	302	PREDICTED: spermatogenesis-associated protein 6-like	Xenopus (Silurana) tropicalis
comp73651_c0_seq1	0.34	0.51	1	519	gi|301610426|ref|XP_002934739.1|	91	240	PREDICTED: spermatogenesis-associated protein 7 homolog	Xenopus (Silurana) tropicalis
comp61088_c0_seq1	0.52	0.62	205	393	gi|301607295|ref|XP_002933241.1|	141	203	PREDICTED: spermatogenesis-associated protein 7-like	Xenopus (Silurana) tropicalis
comp12581_c0_seq1	0.79	0.85	125	1138	gi|224042691|ref|XP_002192885.1|	22	361	PREDICTED: spermine synthase	Taeniopygia guttata
comp92055_c0_seq1	0.62	0.76	3	971	gi|327262294|ref|XP_003215960.1|	130	450	PREDICTED: t-complex-associated testis-expressed protein 1-like	Anolis carolinensis
comp104337_c0_seq1	0.58	0.72	361	23	gi|327280141|ref|XP_003224812.1|	405	517	PREDICTED: testis-expressed sequence 2 protein-like	Anolis carolinensis
comp6079_c0_seq1	0.68	0.78	2937	121	gi|327282245|ref|XP_003225854.1|	175	1113	PREDICTED: testis-expressed sequence 2 protein-like	Anolis carolinensis
comp46698_c0_seq1	0.63	0.72	782	9	gi|327265773|ref|XP_003217682.1|	29	290	PREDICTED: testis-expressed sequence 264 protein-like	Anolis carolinensis
comp57600_c0_seq1	0.54	0.66	442	2	gi|301621936|ref|XP_002940302.1|	99	232	PREDICTED: testis-expressed sequence 9 protein	Xenopus (Silurana) tropicalis
comp80155_c0_seq1	0.74	0.9	227	12	gi|301621936|ref|XP_002940302.1|	252	323	PREDICTED: testis-expressed sequence 9 protein	Xenopus (Silurana) tropicalis
comp96767_c0_seq1	0.85	0.96	244	2	gi|126277734|ref|XP_001378059.1|	414	494	PREDICTED: testis-expressed sequence 9 protein-like	Monodelphis domestica
comp47176_c0_seq1	0.55	0.64	1729	785	gi|327264255|ref|XP_003216930.1|	22	346	PREDICTED: testis-specific Y-encoded-like protein 1-like	Anolis carolinensis
comp88_c1_seq6	0.95	0.96	661	212	gi|66524874|ref|XP_396338.2|	287	436	PREDICTED: tubulin alpha chain, testis-specific-like	Apis mellifera
comp51102_c0_seq1	0.25	0.5	814	353	gi|291243037|ref|XP_002741413.1|	890	1040	PREDICTED: VITellogenin structural genes (yolk protein genes) family member (vit-1)-like	Saccoglossus kowalevskii
comp885_c0_seq1	0.44	0.62	143	1303	gi|326674163|ref|XP_692327.5|	19	397	PREDICTED: zona pellucida-like domain-containing protein 1	Danio rerio
comp23143_c0_seq1	0.49	0.69	1189	194	gi|189528851|ref|XP_696211.3|	1	325	PREDICTED: zona pellucida-like domain-containing protein 1-like	Danio rerio
comp3844_c0_seq1	0.46	0.7	1553	612	gi|189528851|ref|XP_696211.3|	6	316	PREDICTED: zona pellucida-like domain-containing protein 1-like	Danio rerio
comp7319_c0_seq3	0.96	0.98	368	3	gi|156717838|ref|NP_001096459.1|	91	212	Pregnancy up-regulated non-ubiquitously expressed CaM kinase	Xenopus (Silurana) tropicalis
comp7319_c0_seq1	0.95	0.99	1609	1112	gi|147906512|ref|NP_001082643.1|	155	320	Pregnancy up-regulated non-ubiquitously expressed CaM kinase	Xenopus laevis
comp118599_c0_seq1	0.63	0.75	219	1	gi|141712|sp|P18745.1|ZO22_XENLA	288	360	RecName: Full=Oocyte zinc finger protein XlCOF22
comp93680_c0_seq1	0.37	0.6	166	294	gi|141714|sp|P18747.1|ZO28_XENLA	64	106	RecName: Full=Oocyte zinc finger protein XlCOF28
comp16339_c0_seq1	0.39	0.6	696	1802	gi|148228454|ref|NP_001088520.1|	36	398	Sex hormone-binding globulin	Xenopus laevis
comp12690_c0_seq1	0.93	0.98	186	1709	gi|62857493|ref|NP_001015976.1|	1	508	Sperm associated antigen 6	Xenopus (Silurana) tropicalis
comp29949_c0_seq1	0.81	0.84	861	226	gi|296476500|gb|DAA18615.1|	960	1173	Sperm associated antigen 9	Bos taurus
comp67858_c0_seq1	0.86	0.98	319	191	gi|148231037|ref|NP_001090406.1|	65	107	Sperm flagellar protein 1	Xenopus laevis
comp26246_c0_seq1	0.68	0.82	772	2	gi|113205688|ref|NP_001038026.1|	183	431	Sperm flagellar protein 2	Sus scrofa
comp109822_c0_seq1	0.77	0.83	5	403	gi|170036949|ref|XP_001846323.1|	665	797	Spermatogenesis associated factor	Culex quinquefasciatus
comp90847_c0_seq1	0.96	0.98	3	473	gi|170036949|ref|XP_001846323.1|	97	253	Spermatogenesis associated factor	Culex quinquefasciatus
comp7617_c0_seq1	0.55	0.64	2062	425	gi|45361333|ref|NP_989244.1|	1	542	Spermatogenesis associated, serine-rich 2	Xenopus (Silurana) tropicalis
comp14986_c0_seq1	0.59	0.78	1205	528	gi|185132937|ref|NP_001117998.1|	30	253	Spermatogenesis-associated protein 4	Oncorhynchus mykiss
comp75104_c0_seq1	0.76	0.93	3	230	gi|118405046|ref|NP_001072787.1|	206	281	Spermatogenesis-associated protein 5-like protein 1	Xenopus (Silurana) tropicalis
comp2741_c0_seq1	0.86	0.93	3142	2324	gi|147902014|ref|NP_001084875.1|	18	290	Spermidine synthase	Xenopus laevis
comp7593_c0_seq1	0.89	0.94	1611	10	gi|113931376|ref|NP_001039135.1|	1	534	Spermine oxidase	Xenopus (Silurana) tropicalis
comp7593_c0_seq2	0.89	0.94	1611	10	gi|113931376|ref|NP_001039135.1|	1	534	Spermine oxidase	Xenopus (Silurana) tropicalis
comp115270_c0_seq1	0.69	0.85	3	215	gi|170032109|ref|XP_001843925.1|	75	145	Spermine synthase	Culex quinquefasciatus
comp65970_c0_seq1	0.76	0.85	3	215	gi|170032109|ref|XP_001843925.1|	291	361	Spermine synthase	Culex quinquefasciatus
comp120848_c0_seq1	0.75	0.88	3	320	gi|318065099|ref|NP_001188257.1|	819	924	Testis expressed 2, gene 1	Xenopus (Silurana) tropicalis
comp2645_c0_seq1	0.92	0.98	113	700	gi|166158328|ref|NP_001107323.1|	1	196	Testis expressed 261	Xenopus (Silurana) tropicalis
comp27140_c0_seq1	0.56	0.77	1374	37	gi|187608125|ref|NP_001120166.1|	460	916	Testis specific, 10	Xenopus (Silurana) tropicalis
comp96582_c0_seq1	0.54	0.7	420	55	gi|157119026|ref|XP_001659300.1|	308	428	Testis-specific protein pbs13 (t-complex 11 )	Aedes aegypti
comp129763_c0_seq1	0.76	0.91	206	3	gi|170048620|ref|XP_001853447.1|	50	117	Testis-specific protein pbs13	Culex quinquefasciatus
comp11488_c0_seq1	0.31	0.51	144	887	gi|170034619|ref|XP_001845171.1|	56	314	Vitellogenin	Culex quinquefasciatus
comp41321_c0_seq1	0.48	0.67	1012	2	gi|170062916|ref|XP_001866876.1|	2	333	Vitellogenin	Culex quinquefasciatus
comp105876_c0_seq1	0.32	0.5	531	34	gi|169219461|dbj|BAG12118.1|	1687	1860	Vitellogenin	Lethocerus deyrollei
comp20433_c0_seq1	0.27	0.43	2	568	gi|167676448|gb|ABZ91537.1|	137	327	Vitellogenin	Tigriopus japonicus
comp29964_c0_seq1	0.35	0.58	119	349	gi|155966366|gb|ABU41135.1|	22	98	Vitellogenin 2	Lepeophtheirus salmonis
comp8279_c0_seq3	0.25	0.47	4	876	gi|291062113|gb|ADD73552.1|	1384	1680	Vitellogenin 2	Paracyclopina nana
comp16955_c0_seq2	0.3	0.52	379	2	gi|45382737|ref|NP_990014.1|	297	432	Zona pellucida sperm-binding protein 1	Gallus gallus
